# Supplementary material for: Penta­aqua­(acetonitrile-κN)zinc(II) 4,6-dihydroxy­benzene-1,3-disulfonate trihydrate
Source: Acta Crystallogr Sect E Struct Rep Online. 2010 Feb 27;66(Pt 3):m341. doi: 10.1107/S1600536810006525 (PMC2983642; doi:10.1107/S1600536810006525)
Supplement: Supplementary file 1 [file e-66-0m341-sup1.cif]

##############################################################################
###                                                                        ###
###        Electronic paper (Acta Crystallographica Section E)             ###
###                                                                        ###
##############################################################################
#                                                                            #
# This CIF contains the data in a paper accepted for publication in Acta     #
# Crystallographica Section E. It conforms to the requirements of Notes      #
# for Authors for Section E, and has been peer reviewed under the auspices   #
# of the IUCr Commission on Journals.                                        #
#                                                                            #
# Full details of the Crystallographic Information File format               #
# are given in the paper "The Crystallographic Information File (CIF):       #
# a New Standard Archive File for Crystallography" by S. R. Hall, F. H.      #
# Allen and I. D. Brown [Acta Cryst. (1991), A47, 655-685].                  #
#                                                                            #
# The current version of the core CIF dictionary is obtainable from          #
# ftp://ftp.iucr.org/pub/cif_core.dic. The current version number is 2.4.    #
#                                                                            #
# Software is freely available for graphical display of the structure(s) in  #
# this CIF.  For information consult the CIF home page http://www.iucr.org/  #
# cif/home.html                                                              #
#                                                                            #
# This file may be used for bona fide research purposes within the           #
# scientific community so long as proper attribution is given to the journal # 
# article from which it was obtained.                                        #
#                                                                            #
##############################################################################
                                             
data_I
_audit_creation_method     SHELXL-97
_chemical_name_systematic
;
Pentaaqua(acetonitrile-\k<i>N</i>)zinc(II) 4,6-dihydroxybenzene-1,3-disulfonate
trihydrate
;
_chemical_name_common     ?
_chemical_formula_moiety     'C2 H13 N O5 Zn 2+, C6 H4 O8 S2 2-, 3(H2 O)'
_chemical_formula_sum     'C8 H23 N O16 S2 Zn'
_chemical_formula_iupac     '[Zn (C2 H3 N) (H2 O)5] (C6 H4 O8 S2), 3H2 O'
_chemical_formula_weight     518.80
_chemical_melting_point     ?
_symmetry_cell_setting     orthorhombic
_symmetry_space_group_name_H-M     'P n m a'
_symmetry_space_group_name_Hall     '-P 2ac 2n'
loop_
    _symmetry_equiv_pos_as_xyz
    'x, y, z'
    '-x+1/2, -y, z+1/2'
    'x+1/2, -y+1/2, -z+1/2'
    '-x, y+1/2, -z'
    '-x, -y, -z'
    'x-1/2, y, -z-1/2'
    '-x-1/2, y-1/2, z-1/2'
    'x, -y-1/2, z'
_cell_length_a     12.8731(10)
_cell_length_b     6.9972(6)
_cell_length_c     22.9980(17)
_cell_angle_alpha     90.00
_cell_angle_beta     90.00
_cell_angle_gamma     90.00
_cell_volume     2071.6(3)
_cell_formula_units_Z     4
_cell_measurement_reflns_used     2210
_cell_measurement_theta_min     2.37
_cell_measurement_theta_max     27.59
_cell_measurement_temperature     296(2)
_exptl_crystal_description     'block'
_exptl_crystal_colour     'colourless'
_exptl_crystal_size_max     0.32
_exptl_crystal_size_mid     0.24
_exptl_crystal_size_min     0.16
_exptl_crystal_density_diffrn     1.663
_exptl_crystal_density_meas     ?
_exptl_crystal_density_method     'not measured'
_exptl_crystal_F_000     1072
_exptl_absorpt_coefficient_mu     1.462
_exptl_absorpt_correction_type     multi-scan
_exptl_absorpt_process_details     '(CrystalClear; Rigaku, 2005)'
_exptl_absorpt_correction_T_min     0.661
_exptl_absorpt_correction_T_max     0.790
_diffrn_ambient_temperature     296(2)
_diffrn_radiation_type     MoK\a
_diffrn_radiation_wavelength     0.71073
_diffrn_radiation_source     'fine-focus sealed tube'
_diffrn_radiation_monochromator     graphite
_diffrn_measurement_device_type     'Rigaku Mercury2 CCD'
_diffrn_measurement_method     '\f and \w scans'
_diffrn_detector_area_resol_mean     ?
_diffrn_reflns_number     10992
_diffrn_reflns_av_R_equivalents     0.0389
_diffrn_reflns_av_sigmaI/netI     0.0338
_diffrn_reflns_theta_min     2.37
_diffrn_reflns_theta_max     27.59
_diffrn_reflns_theta_full     27.59
_diffrn_measured_fraction_theta_max     0.995
_diffrn_measured_fraction_theta_full     0.995
_diffrn_reflns_limit_h_min     -16
_diffrn_reflns_limit_h_max     14
_diffrn_reflns_limit_k_min     -9
_diffrn_reflns_limit_k_max     9
_diffrn_reflns_limit_l_min     -29
_diffrn_reflns_limit_l_max     29
_diffrn_standards_number     ?
_diffrn_standards_interval_count     ?
_diffrn_standards_interval_time     ?
_diffrn_standards_decay_%     ?
_reflns_number_total     2581
_reflns_number_gt     1891
_reflns_threshold_expression     I>2\s(I)
_refine_ls_structure_factor_coef     Fsqd
_refine_ls_matrix_type     full
_refine_ls_R_factor_all     0.0586
_refine_ls_R_factor_gt     0.0371
_refine_ls_wR_factor_gt     0.0861
_refine_ls_wR_factor_ref     0.0965
_refine_ls_goodness_of_fit_ref     1.021
_refine_ls_restrained_S_all     1.021
_refine_ls_number_reflns     2581
_refine_ls_number_parameters     172
_refine_ls_number_restraints     0
_refine_ls_hydrogen_treatment     constr
_refine_ls_weighting_scheme     calc
_refine_ls_weighting_details
         'calc w=1/[\s^2^(Fo^2^)+(0.0457P)^2^+0.7072P] where P=(Fo^2^+2Fc^2^)/3'
_atom_sites_solution_hydrogens     geom
_atom_sites_solution_primary     direct
_atom_sites_solution_secondary     difmap
_refine_ls_shift/su_max     0.000
_refine_ls_shift/su_mean     0.000
_refine_diff_density_max     0.310
_refine_diff_density_min     -0.433
_refine_ls_extinction_method     'SHELXL97 (Sheldrick, 2008)'
_refine_ls_extinction_coef     0.0021(5)
loop_
    _atom_type_symbol
    _atom_type_description
    _atom_type_scat_dispersion_real
    _atom_type_scat_dispersion_imag
    _atom_type_scat_source
    'C' 'C' 0.0033 0.0016
                         'International Tables Vol C Tables 4.2.6.8 and 6.1.1.4'
    'H' 'H' 0.0000 0.0000
                         'International Tables Vol C Tables 4.2.6.8 and 6.1.1.4'
    'N' 'N' 0.0061 0.0033
                         'International Tables Vol C Tables 4.2.6.8 and 6.1.1.4'
    'O' 'O' 0.0106 0.0060
                         'International Tables Vol C Tables 4.2.6.8 and 6.1.1.4'
    'S' 'S' 0.1246 0.1234
                         'International Tables Vol C Tables 4.2.6.8 and 6.1.1.4'
    'Zn' 'Zn' 0.2839 1.4301
                         'International Tables Vol C Tables 4.2.6.8 and 6.1.1.4'
_computing_data_collection     'CrystalClear (Rigaku, 2005)'
_computing_cell_refinement     'CrystalClear (Rigaku, 2005)'
_computing_data_reduction     'CrystalClear (Rigaku, 2005)'
_computing_structure_solution     'SHELXS97 (Sheldrick, 2008)'
_computing_structure_refinement     'SHELXL97 (Sheldrick, 2008)'
_computing_molecular_graphics     'SHELXTL (Sheldrick, 2008)'
_computing_publication_material     'SHELXTL (Sheldrick, 2008)'
loop_
    _atom_site_type_symbol
    _atom_site_label
    _atom_site_fract_x
    _atom_site_fract_y
    _atom_site_fract_z
    _atom_site_U_iso_or_equiv
    _atom_site_adp_type
    _atom_site_calc_flag
    _atom_site_refinement_flags
    _atom_site_occupancy
    _atom_site_disorder_assembly
    _atom_site_disorder_group
    Zn Zn1 0.05196(4) 0.2500 0.648181(17) 0.04642(16) Uani d S 1 . .
    O O1W 0.1416(2) 0.0416(4) 0.60984(10) 0.0831(8) Uani d . 1 . .
    H H1WB 0.1599 -0.0361 0.6336 0.117(17) Uiso d R 1 . .
    H H1WA 0.1627 0.0469 0.5736 0.17(2) Uiso d R 1 . .
    O O2W -0.04689(16) 0.0412(3) 0.68120(8) 0.0615(6) Uani d . 1 . .
    H H2WB -0.0611 -0.0355 0.6555 0.075(11) Uiso d R 1 . .
    H H2WA -0.0580 -0.0096 0.7164 0.122(16) Uiso d R 1 . .
    O O3W -0.0392(2) 0.2500 0.57265(12) 0.0579(8) Uani d S 1 . .
    H H3WA -0.0285 0.3485 0.5542 0.15(2) Uiso d R 1 . .
    N N1 0.1330(3) 0.2500 0.72832(15) 0.0672(11) Uani d S 1 . .
    C C7 0.2069(4) 0.2500 0.8316(2) 0.0734(14) Uani d S 1 . .
    H H7A 0.1782 0.1343 0.8467 0.17(2) Uiso d R 1 . .
    H H7B 0.2756 0.2500 0.8350 0.11(2) Uiso d SR 1 . .
    C C8 0.1698(4) 0.2500 0.7727(2) 0.0621(12) Uani d S 1 . .
    S S1 0.49094(8) 0.2500 0.30660(3) 0.0414(2) Uani d S 1 . .
    S S2 0.15787(7) 0.2500 0.44987(3) 0.0375(2) Uani d S 1 . .
    O O1 0.4012(2) 0.2500 0.26982(10) 0.0735(10) Uani d S 1 . .
    O O2 0.55305(17) 0.0800(3) 0.29897(8) 0.0669(6) Uani d . 1 . .
    O O3 0.13088(14) 0.0779(3) 0.48192(7) 0.0494(5) Uani d . 1 . .
    O O4 0.11538(19) 0.2500 0.39111(10) 0.0464(6) Uani d S 1 . .
    O O5 0.6117(2) 0.2500 0.41697(10) 0.0594(8) Uani d S 1 . .
    H H5 0.6426 0.2500 0.4482 0.044(11) Uiso d SR 1 . .
    O O6 0.3153(2) 0.2500 0.54301(9) 0.0527(7) Uani d S 1 . .
    H H6 0.3605 0.2500 0.5681 0.086(17) Uiso d SR 1 . .
    C C1 0.5087(3) 0.2500 0.42656(13) 0.0394(8) Uani d S 1 . .
    C C3 0.3602(3) 0.2500 0.48999(13) 0.0359(8) Uani d S 1 . .
    C C4 0.2939(3) 0.2500 0.44165(13) 0.0351(8) Uani d S 1 . .
    C C2 0.4660(3) 0.2500 0.48202(13) 0.0407(9) Uani d S 1 . .
    H H2 0.5097 0.2500 0.5142 0.047(10) Uiso calc SR 1 . .
    C C5 0.3365(3) 0.2500 0.38655(13) 0.0349(8) Uani d S 1 . .
    H H5A 0.2929 0.2500 0.3543 0.028(8) Uiso calc SR 1 . .
    C C6 0.4421(3) 0.2500 0.37869(13) 0.0357(8) Uani d S 1 . .
    O O4W 0.4428(2) 0.2500 0.62998(12) 0.0598(8) Uani d S 1 . .
    H H4WA 0.4421 0.1514 0.6522 0.108(16) Uiso d R 1 . .
    O O5W 0.7285(2) 0.2500 0.51114(13) 0.0664(8) Uani d S 1 . .
    H H5WA 0.7607 0.1441 0.5160 0.108(16) Uiso d R 1 . .
    O O6W 0.2208(2) 0.7500 0.67248(12) 0.0559(7) Uani d S 1 . .
    H H6WB 0.2849 0.7500 0.6800 0.12(2) Uiso d SR 1 . .
    H H6WA 0.1983 0.7500 0.7077 0.092(18) Uiso d SR 1 . .
loop_
    _atom_site_aniso_label
    _atom_site_aniso_U_11
    _atom_site_aniso_U_22
    _atom_site_aniso_U_33
    _atom_site_aniso_U_12
    _atom_site_aniso_U_13
    _atom_site_aniso_U_23
    Zn1 0.0641(3) 0.0442(3) 0.0310(2) 0.000 -0.00282(19) 0.000
    O1W 0.128(2) 0.0722(17) 0.0490(11) 0.0344(15) 0.0277(12) 0.0130(13)
    O2W 0.1018(17) 0.0502(12) 0.0326(9) -0.0182(11) -0.0079(9) 0.0075(10)
    O3W 0.089(2) 0.0464(17) 0.0386(13) 0.000 -0.0161(14) 0.000
    N1 0.070(3) 0.085(3) 0.0461(19) 0.000 -0.0087(18) 0.000
    C7 0.069(4) 0.089(4) 0.063(3) 0.000 -0.022(2) 0.000
    C8 0.067(3) 0.053(3) 0.066(3) 0.000 -0.018(2) 0.000
    S1 0.0572(6) 0.0451(5) 0.0218(3) 0.000 0.0032(4) 0.000
    S2 0.0406(5) 0.0411(5) 0.0307(4) 0.000 -0.0036(3) 0.000
    O1 0.071(2) 0.126(3) 0.0242(11) 0.000 -0.0051(12) 0.000
    O2 0.1018(16) 0.0626(14) 0.0362(9) 0.0273(13) 0.0188(10) 0.0016(10)
    O3 0.0521(11) 0.0500(12) 0.0462(9) -0.0103(9) -0.0010(8) 0.0091(9)
    O4 0.0487(15) 0.0545(17) 0.0360(12) 0.000 -0.0117(11) 0.000
    O5 0.0416(16) 0.104(3) 0.0331(12) 0.000 0.0003(11) 0.000
    O6 0.0467(15) 0.087(2) 0.0244(10) 0.000 0.0018(11) 0.000
    C1 0.043(2) 0.045(2) 0.0302(15) 0.000 0.0022(14) 0.000
    C3 0.043(2) 0.042(2) 0.0227(13) 0.000 0.0014(13) 0.000
    C4 0.0396(19) 0.0376(19) 0.0281(14) 0.000 -0.0030(13) 0.000
    C2 0.048(2) 0.051(2) 0.0232(14) 0.000 -0.0068(13) 0.000
    C5 0.041(2) 0.0387(19) 0.0247(14) 0.000 -0.0041(13) 0.000
    C6 0.050(2) 0.0360(19) 0.0209(13) 0.000 -0.0003(13) 0.000
    O4W 0.085(2) 0.0572(19) 0.0370(13) 0.000 -0.0126(13) 0.000
    O5W 0.0649(19) 0.061(2) 0.073(2) 0.000 -0.0245(16) 0.000
    O6W 0.0485(18) 0.071(2) 0.0479(15) 0.000 0.0108(13) 0.000
loop_
    _geom_bond_atom_site_label_1
    _geom_bond_atom_site_label_2
    _geom_bond_site_symmetry_2
    _geom_bond_distance
    _geom_bond_publ_flag
    Zn1 O1W . 2.058(2) ?
    Zn1 O2W . 2.081(2) ?
    Zn1 O3W . 2.096(3) ?
    Zn1 N1 . 2.118(3) ?
    O1W H1WB . 0.8063 ?
    O1W H1WA . 0.8769 ?
    O2W H2WB . 0.8197 ?
    O2W H2WA . 0.8948 ?
    O3W H3WA . 0.8204 ?
    N1 C8 . 1.126(5) ?
    C7 C8 . 1.435(6) ?
    C7 H7A . 0.9553 ?
    C7 H7B . 0.8878 ?
    S1 O1 . 1.432(3) ?
    S1 O2 8_565 1.444(2) ?
    S1 O2 . 1.444(2) ?
    S1 C6 . 1.773(3) ?
    S2 O3 8_565 1.4541(19) ?
    S2 O3 . 1.4541(19) ?
    S2 O3 1 1.4541(19) ?
    S2 O4 . 1.458(2) ?
    S2 C4 . 1.762(4) ?
    O5 C1 . 1.344(4) ?
    O5 H5 . 0.8206 ?
    O6 C3 . 1.349(4) ?
    O6 H6 . 0.8201 ?
    C1 C2 . 1.389(4) ?
    C1 C6 . 1.395(4) ?
    C3 O6 1 1.349(4) ?
    C3 C2 . 1.375(5) ?
    C3 C4 . 1.402(4) ?
    C4 C5 . 1.381(4) ?
    C2 H2 . 0.9300 ?
    C5 C6 . 1.371(5) ?
    C5 H5A . 0.9300 ?
    O4W H4WA . 0.8585 ?
    O5W H5WA . 0.8563 ?
    O6W H6WB . 0.8433 ?
    O6W H6WA . 0.8611 ?
loop_
    _geom_angle_atom_site_label_1
    _geom_angle_atom_site_label_2
    _geom_angle_atom_site_label_3
    _geom_angle_site_symmetry_1
    _geom_angle_site_symmetry_3
    _geom_angle
    _geom_angle_publ_flag
    O1W Zn1 O1W . 8_565 90.26(14) ?
    O1W Zn1 O2W . 8_565 175.32(9) ?
    O1W Zn1 O2W 8_565 8_565 90.09(10) ?
    O1W Zn1 O2W . . 90.09(10) ?
    O1W Zn1 O2W 8_565 . 175.32(9) ?
    O2W Zn1 O2W 8_565 . 89.19(12) ?
    O1W Zn1 O3W . . 87.63(9) ?
    O1W Zn1 O3W 8_565 . 87.63(9) ?
    O2W Zn1 O3W 8_565 . 87.72(8) ?
    O2W Zn1 O3W . . 87.72(8) ?
    O1W Zn1 N1 . . 95.54(10) ?
    O1W Zn1 N1 8_565 . 95.54(10) ?
    O2W Zn1 N1 8_565 . 89.07(9) ?
    O2W Zn1 N1 . . 89.07(9) ?
    O3W Zn1 N1 . . 175.50(13) ?
    Zn1 O1W H1WB . . 110.5 ?
    Zn1 O1W H1WA . . 123.4 ?
    H1WB O1W H1WA . . 125.6 ?
    Zn1 O2W H2WB . . 109.4 ?
    Zn1 O2W H2WA . . 134.9 ?
    H2WB O2W H2WA . . 110.9 ?
    Zn1 O3W H3WA . . 109.5 ?
    C8 N1 Zn1 . . 175.3(4) ?
    C8 C7 H7A . . 102.4 ?
    C8 C7 H7B . . 114.5 ?
    H7A C7 H7B . . 110.7 ?
    N1 C8 C7 . . 174.6(6) ?
    O1 S1 O2 . 8_565 112.01(11) ?
    O1 S1 O2 . . 112.01(11) ?
    O2 S1 O2 8_565 . 110.9(2) ?
    O1 S1 C6 . . 105.47(16) ?
    O2 S1 C6 8_565 . 108.06(10) ?
    O2 S1 C6 . . 108.06(10) ?
    O3 S2 O3 8_565 . 111.83(16) ?
    O3 S2 O3 8_565 1 111.83(16) ?
    O3 S2 O4 8_565 . 112.35(9) ?
    O3 S2 O4 . . 112.35(9) ?
    O3 S2 O4 1 . 112.35(9) ?
    O3 S2 C4 8_565 . 106.98(10) ?
    O3 S2 C4 . . 106.98(10) ?
    O3 S2 C4 1 . 106.98(10) ?
    O4 S2 C4 . . 105.87(15) ?
    C1 O5 H5 . . 109.6 ?
    C3 O6 H6 . . 109.5 ?
    O5 C1 C2 . . 122.7(3) ?
    O5 C1 C6 . . 118.4(3) ?
    C2 C1 C6 . . 118.8(3) ?
    O6 C3 C2 1 . 123.0(3) ?
    O6 C3 C2 . . 123.0(3) ?
    O6 C3 C4 1 . 117.2(3) ?
    O6 C3 C4 . . 117.2(3) ?
    C2 C3 C4 . . 119.8(3) ?
    C5 C4 C3 . . 119.1(3) ?
    C5 C4 S2 . . 119.6(2) ?
    C3 C4 S2 . . 121.3(2) ?
    C3 C2 C1 . . 120.9(3) ?
    C3 C2 H2 . . 119.5 ?
    C1 C2 H2 . . 119.5 ?
    C6 C5 C4 . . 121.0(3) ?
    C6 C5 H5A . . 119.5 ?
    C4 C5 H5A . . 119.5 ?
    C5 C6 C1 . . 120.3(3) ?
    C5 C6 S1 . . 118.3(2) ?
    C1 C6 S1 . . 121.4(3) ?
    H6WB O6W H6WA . . 97.8 ?
loop_
    _geom_hbond_atom_site_label_D
    _geom_hbond_atom_site_label_H
    _geom_hbond_atom_site_label_A
    _geom_hbond_site_symmetry_A
    _geom_hbond_distance_DH
    _geom_hbond_distance_HA
    _geom_hbond_distance_DA
    _geom_hbond_angle_DHA
    _geom_hbond_publ_flag
    O5 H5 O5W 1 0.82 1.82 2.636(4) 172 y
    O6 H6 O4W 1 0.82 1.77 2.587(4) 172 y
    O1W H1WA O3 1 0.88 2.16 2.956(3) 151 y
    O1W H1WA O6 1 0.88 2.53 3.081(3) 122 y
    O1W H1WB O6W 1_545 0.81 1.91 2.698(3) 165 y
    O2W H2WA O2 2 0.89 1.96 2.839(3) 166 y
    O2W H2WB O4 5_556 0.82 1.97 2.774(3) 166 y
    O3W H3WA O3 4_556 0.82 2.24 2.869(2) 134 y
    O4W H4WA O2 5_656 0.86 1.97 2.829(3) 177 y
    O5W H5WA O3 5_656 0.86 2.09 2.927(3) 166 y
    O6W H6WA O1 2_565 0.86 1.92 2.734(4) 158 y
    O6W H6WB O2 5_666 0.84 2.45 3.213(4) 151 y
data_global
_journal_date_recd_electronic     2010-02-08
_journal_date_accepted     2010-02-19
_journal_name_full     'Acta Crystallographica, Section E'
_journal_year     2010
_journal_volume     66
_journal_issue      3
_journal_page_first     m341
_journal_page_last     m341
_journal_paper_category     QM
_journal_coeditor_code     HY2283
_publ_contact_author_name     'Yong-Rong Xie'
_publ_contact_author_address
;
College of Chemistry and Life Science
Gannan Normal University
Ganzhou 341000
People's Republic of China
;
_publ_contact_author_email     'xieyr@gnnu.edu.cn'
_publ_contact_author_fax     '86 0797 8386036'
_publ_contact_author_phone     '86 0797 8268653'
_publ_section_title
;
Pentaaqua(acetonitrile-\k<i>N</i>)zinc(II) 4,6-dihydroxybenzene-1,3-disulfonate
trihydrate
;
loop_
    _publ_author_name
    _publ_author_address
    'Xie, Bu-Yun'
;
Key Laboratory of Jiangxi University for Functional Materials Chemistry
Department of Chemistry and Life Science
Gannan Normal University
Ganzhou, Jiangxi 341000
People's Republic of China
;
    'Huang, Wei'
;
Key Laboratory of Jiangxi University for Functional Materials Chemistry
Department of Chemistry and Life Science
Gannan Normal University
Ganzhou, Jiangxi 341000
People's Republic of China
;
    'Zhang, Ying'
;
Key Laboratory of Jiangxi University for Functional Materials Chemistry
Department of Chemistry and Life Science
Gannan Normal University
Ganzhou, Jiangxi 341000
People's Republic of China
;
    'Yang, Rui-Qing'
;
Key Laboratory of Jiangxi University for Functional Materials Chemistry
Department of Chemistry and Life Science
Gannan Normal University
Ganzhou, Jiangxi 341000
People's Republic of China
;
    'Xie, Yong-Rong'
;
Key Laboratory of Jiangxi University for Functional Materials Chemistry
Department of Chemistry and Life Science
Gannan Normal University
Ganzhou, Jiangxi 341000
People's Republic of China
;
