# Supplementary material for: Penta­aqua­(acetonitrile-κN)zinc(II) 4,6-dihydroxy­benzene-1,3-disulfonate trihydrate
Source: Acta Crystallogr Sect E Struct Rep Online. 2010 Feb 27;66(Pt 3):m341. doi: 10.1107/S1600536810006525 (PMC2983642; doi:10.1107/S1600536810006525)
Supplement: Supplementary file 2 [file e-66-0m341-Isup2.hkl]

# 
# h,k,l, Fc-squared, Fo-squared, sigma(Fo-squared) and status flag 
# 
data_I
_shelx_title ' 1         P n m a      R = 0.04  Pnma' 
_shelx_refln_list_code          4 
_shelx_F_calc_maximum      402.78 
_exptl_crystal_F_000      1072.00 
_reflns_d_resolution_high  0.7674 
 
loop_ 
 _symmetry_equiv_pos_as_xyz 
 'x, y, z' 
 '-x+1/2, -y, z+1/2' 
 'x+1/2, -y+1/2, -z+1/2' 
 '-x, y+1/2, -z' 
 '-x, -y, -z' 
 'x-1/2, y, -z-1/2' 
 '-x-1/2, y-1/2, z-1/2' 
 'x, -y-1/2, z' 
 
_cell_length_a    12.8731 
_cell_length_b     6.9972 
_cell_length_c    22.9980 
_cell_angle_alpha  90.000 
_cell_angle_beta   90.000 
_cell_angle_gamma  90.000 
 
_shelx_F_squared_multiplier     1.000 
 
loop_ 
 _refln_index_h 
 _refln_index_k 
 _refln_index_l 
 _refln_F_squared_calc 
 _refln_F_squared_meas 
 _refln_F_squared_sigma 
 _refln_observed_status 
   4   0   0     1139.64     1140.88     39.43 o 
   6   0   0     1899.92     1805.28     42.31 o 
   8   0   0      434.22      316.14     40.79 o 
  10   0   0     3048.95     3225.48    107.43 o 
  12   0   0      531.29      481.37     46.23 o 
  14   0   0       51.83       12.24     25.84 o 
  16   0   0        2.21        1.36     31.28 o 
   2   1   0    12501.03    12311.69    197.11 o 
   4   1   0      161.04      173.02     14.92 o 
   6   1   0     2471.41     2870.49     42.89 o 
   8   1   0      781.63      705.91     20.05 o 
  10   1   0        3.36      -10.71     11.42 o 
  12   1   0      645.02      656.79     51.67 o 
  14   1   0       62.30      122.38     35.36 o 
  16   1   0      133.24      146.86     39.43 o 
   0   2   0   162232.16   135520.22   2078.36 o 
   2   2   0     1424.03     1345.34     34.26 o 
   4   2   0     2532.76     2589.78     37.83 o 
   6   2   0      668.34      650.61     23.73 o 
   8   2   0      530.99      519.73     22.39 o 
  10   2   0      141.46      152.61     20.12 o 
  12   2   0        1.95        0.00     19.04 o 
  14   2   0       13.20      -17.68     23.12 o 
  16   2   0        6.99        5.44     28.56 o 
   2   3   0      114.40      202.58     27.57 o 
   4   3   0      623.21      576.72     21.81 o 
   6   3   0       51.34       56.53      9.45 o 
   8   3   0       79.50       81.86     13.56 o 
  10   3   0      244.07      252.53     20.61 o 
  12   3   0      177.94      251.72     33.32 o 
  14   3   0        0.98      -20.40     20.40 o 
   0   4   0    81891.37    77016.45   1185.09 o 
   2   4   0     4152.21     4088.48     75.67 o 
   4   4   0      500.88      482.99     27.95 o 
   6   4   0     1073.87     1305.66     53.85 o 
   8   4   0      214.88      163.20     25.96 o 
  10   4   0      589.58      667.15     30.25 o 
  12   4   0       19.48       -3.32     43.51 o 
  14   4   0       12.97       -5.44     20.40 o 
   2   5   0     2568.15     2474.92     50.86 o 
   4   5   0       11.64       -4.13      8.98 o 
   6   5   0      353.65      352.85     35.09 o 
   8   5   0      337.77      333.51     42.83 o 
  10   5   0        6.58       14.21     22.58 o 
  12   5   0      211.06      258.32     38.43 o 
   0   6   0    23327.69    21654.97    377.38 o 
   2   6   0     1521.88     1374.55     61.89 o 
   4   6   0       14.39       -5.41     12.17 o 
   6   6   0      320.34      354.58     43.51 o 
   8   6   0      100.55      108.70     34.68 o 
  10   6   0      403.41      430.09     77.51 o 
  12   6   0       16.39       24.04     26.72 o 
   2   7   0      402.15      418.09     27.87 o 
   4   7   0      204.64      202.54     35.09 o 
   6   7   0       19.66       18.36     21.15 o 
   8   7   0       48.45       32.49     32.64 o 
  10   7   0       30.00       48.95     31.73 o 
   0   8   0     2818.25     2733.98     96.60 o 
   2   8   0      252.86      290.67     39.89 o 
   4   8   0       72.70       18.14     27.88 o 
   6   8   0       94.64       97.39     33.32 o 
   8   8   0       24.46       50.15     46.23 o 
   2   9   0       12.81       25.74     26.32 o 
   2   0   1     4164.94     3746.29     89.75 o 
   3   0   1     2577.76     2979.76     43.14 o 
   4   0   1     4921.40     5096.37     71.42 o 
   5   0   1     5412.43     5916.66    102.83 o 
   6   0   1      371.61      411.48     18.84 o 
   7   0   1     1195.06     1162.70     24.43 o 
   8   0   1        1.99        9.15      6.75 o 
   9   0   1     1786.73     1708.70     40.57 o 
  10   0   1       62.98       79.41     23.80 o 
  11   0   1     1191.63     1288.45     47.12 o 
  12   0   1       48.53       22.25     31.96 o 
  13   0   1        7.07        4.78     16.81 o 
  14   0   1        1.90        1.58     22.44 o 
  15   0   1       13.91       25.87     20.66 o 
  16   0   1        1.43      -22.44     22.44 o 
   0   1   1      207.78      232.87      7.56 o 
   1   1   1    13513.63    14032.57    180.57 o 
   2   1   1      166.34      107.61      7.77 o 
   3   1   1    14538.30    14591.68    147.39 o 
   4   1   1        7.82        2.28      2.68 o 
   5   1   1     2399.48     2514.03     35.94 o 
   6   1   1      611.81      630.82     13.21 o 
   7   1   1     4418.84     4737.84     48.28 o 
   8   1   1     4472.59     4335.18     46.64 o 
   9   1   1      338.71      392.64     14.23 o 
  10   1   1     2192.84     2204.54     43.15 o 
  11   1   1      531.83      529.56     54.39 o 
  12   1   1      483.53      482.56     31.73 o 
  13   1   1       81.24       59.73     19.16 o 
  14   1   1       42.68       38.67     19.69 o 
  15   1   1        2.21       -7.01     20.40 o 
  16   1   1       15.02      -15.33     21.08 o 
   1   2   1     4186.27     4540.05     53.85 o 
   2   2   1     7379.30     7672.73     83.72 o 
   3   2   1     2692.58     2897.50     27.67 o 
   4   2   1     7082.21     6847.09     58.63 o 
   5   2   1      713.63      804.82     13.21 o 
   6   2   1    11017.30    10962.38     91.53 o 
   7   2   1      461.30      512.06     13.54 o 
   8   2   1      347.16      377.16     14.20 o 
   9   2   1     1821.60     1824.07     37.92 o 
  10   2   1       54.75       28.66     13.32 o 
  11   2   1      107.27      110.21     13.53 o 
  12   2   1       96.54       96.22     44.87 o 
  13   2   1       18.39       25.31     17.23 o 
  14   2   1       36.46       31.00     19.16 o 
  15   2   1       86.15      117.63     25.00 o 
  16   2   1        1.35      -10.15     19.69 o 
   0   3   1       11.55        6.80      6.28 o 
   1   3   1      940.89      939.26     17.51 o 
   2   3   1     1273.00     1285.94     22.90 o 
   3   3   1     3671.02     3670.00     42.00 o 
   4   3   1       21.24       24.00      5.92 o 
   5   3   1     1016.02     1059.00     21.12 o 
   6   3   1     1427.81     1401.75     21.33 o 
   7   3   1     4522.52     4627.49     55.27 o 
   8   3   1     3058.46     2971.25     43.38 o 
   9   3   1        4.63        8.11      7.40 o 
  10   3   1     1278.10     1216.12     29.38 o 
  11   3   1      529.41      538.84     29.47 o 
  12   3   1      379.26      343.91     23.40 o 
  13   3   1        2.72       -4.41     13.92 o 
  14   3   1       31.48       38.58     18.19 o 
  15   3   1        0.61      -16.35     16.35 o 
   1   4   1      280.39      258.55     11.22 o 
   2   4   1     2293.57     2264.97     42.01 o 
   3   4   1       55.34       60.55      7.53 o 
   4   4   1      766.91      783.40     18.37 o 
   5   4   1      520.78      541.05     15.58 o 
   6   4   1     1523.94     1549.61     41.27 o 
   7   4   1       22.16       27.14     12.06 o 
   8   4   1       36.23       73.74     14.51 o 
   9   4   1     1148.16     1139.97     23.06 o 
  10   4   1        6.64       14.77      8.12 o 
  11   4   1      160.17      175.41     14.11 o 
  12   4   1       63.29       48.48     11.23 o 
  13   4   1       10.17        8.85     12.36 o 
  14   4   1       17.71        4.12     34.68 o 
  15   4   1       38.90       17.87     17.23 o 
   0   5   1      260.48      245.87     17.92 o 
   1   5   1     2561.30     2604.17     36.94 o 
   2   5   1      284.97      266.84     13.94 o 
   3   5   1     1808.04     1703.65     40.92 o 
   4   5   1       46.05       60.23      8.18 o 
   5   5   1      524.26      492.06     42.59 o 
   6   5   1      500.20      537.57     34.22 o 
   7   5   1      713.88      724.25     36.70 o 
   8   5   1     1072.10     1160.03     58.46 o 
   9   5   1      186.23      230.11     31.60 o 
  10   5   1      553.27      624.92     34.33 o 
  11   5   1      180.35      159.47     22.71 o 
  12   5   1      150.93      172.09     27.97 o 
  13   5   1       40.72       56.79     26.32 o 
   1   6   1      153.54      159.65     12.67 o 
   2   6   1      170.81      204.95     13.56 o 
   3   6   1      139.70      133.49     15.80 o 
   4   6   1      112.44      116.62     13.65 o 
   5   6   1      260.01      247.45     47.30 o 
   6   6   1      591.38      600.04     42.50 o 
   7   6   1       24.51       12.60     16.68 o 
   8   6   1       52.07       51.63     17.29 o 
   9   6   1      265.30      339.74     30.08 o 
  10   6   1        6.62       28.01     17.28 o 
  11   6   1       89.31      120.26     23.11 o 
  12   6   1        3.23        7.31     17.44 o 
   0   7   1       88.82       77.54     16.23 o 
   1   7   1      415.44      396.17     19.40 o 
   2   7   1        3.40        6.69      8.86 o 
   3   7   1      448.28      411.44     26.15 o 
   4   7   1        2.41       14.19     13.94 o 
   5   7   1        1.48      -15.54     22.77 o 
   6   7   1      162.89      153.21     22.75 o 
   7   7   1      302.03      328.16     30.08 o 
   8   7   1      210.37      243.39     28.67 o 
   9   7   1       28.09       42.87     19.13 o 
  10   7   1       74.77       87.62     30.62 o 
   1   8   1        3.72       14.37     10.56 o 
   2   8   1      124.55      109.70     16.46 o 
   3   8   1        1.65      -14.25     14.25 o 
   4   8   1      186.24      137.19     23.90 o 
   5   8   1       24.96        9.37     17.44 o 
   6   8   1      251.15      287.32     30.20 o 
   7   8   1        7.91        8.95     18.34 o 
   8   8   1       22.72       29.31     19.92 o 
   0   9   1       18.02        8.27     17.19 o 
   1   9   1       89.36       58.96     20.73 o 
   2   9   1       32.24       58.77     20.66 o 
   1   0   2      136.87      201.25     12.24 o 
   3   0   2     4583.00     4577.33     75.96 o 
   4   0   2     7739.58     8200.78    109.57 o 
   5   0   2     3848.27     3839.16     57.69 o 
   6   0   2     2710.21     2948.67     42.56 o 
   7   0   2      117.39       99.19      9.03 o 
   8   0   2     1468.77     1464.49     38.86 o 
   9   0   2       18.28       17.02      9.92 o 
  10   0   2      126.79      112.10     17.77 o 
  11   0   2       68.63       56.96     16.81 o 
  12   0   2        3.09       12.94     21.76 o 
  13   0   2      314.13      355.60     30.77 o 
  14   0   2        0.01       -5.44     17.31 o 
  15   0   2      194.40      267.65     32.20 o 
  16   0   2       24.43       19.10     22.46 o 
   1   1   2    33905.14    32217.49    348.79 o 
   2   1   2        2.08        9.99      7.85 o 
   3   1   2    22175.07    21898.81    217.09 o 
   4   1   2      408.58      365.64     11.57 o 
   5   1   2       30.56       41.18      4.96 o 
   6   1   2     2978.34     2992.80     54.12 o 
   7   1   2      233.08      254.87      9.63 o 
   8   1   2      343.73      334.02     10.73 o 
   9   1   2      757.45      725.69     18.50 o 
  10   1   2      214.89      231.48     18.24 o 
  11   1   2      180.63      181.98     22.44 o 
  12   1   2        0.37       -4.08     14.42 o 
  13   1   2       61.63       56.43     19.23 o 
  14   1   2      407.66      436.68     44.19 o 
  15   1   2       50.31       58.47     22.12 o 
  16   1   2        0.22       10.04     20.12 o 
   0   2   2     2305.51     2509.87     43.44 o 
   1   2   2     1421.88     1568.45     23.82 o 
   2   2   2      100.92       78.56      6.02 o 
   3   2   2     2786.02     2660.34     24.38 o 
   5   2   2    13242.93    12907.64    112.77 o 
   6   2   2      187.45      227.77      9.34 o 
   7   2   2      360.63      309.32     11.16 o 
   8   2   2      475.53      489.10     31.60 o 
   9   2   2       56.20       52.43      9.80 o 
  10   2   2      333.77      351.53     19.92 o 
  11   2   2       10.44        2.68      8.90 o 
  12   2   2        4.10       33.29     15.84 o 
  13   2   2      262.33      308.84     29.31 o 
  14   2   2       25.58       18.86     21.08 o 
  15   2   2      188.30      178.51     28.85 o 
  16   2   2       61.57       27.05     23.02 o 
   1   3   2     4172.80     4011.70     53.11 o 
   2   3   2     1367.71     1470.60     28.27 o 
   3   3   2     8496.45     8572.73     82.45 o 
   4   3   2        1.76        0.99      4.46 o 
   5   3   2       46.98       57.40      4.91 o 
   6   3   2        6.59       -0.70      4.80 o 
   7   3   2       60.85       43.51      7.57 o 
   8   3   2      202.91      208.71     12.26 o 
   9   3   2       47.13       25.67      8.31 o 
  10   3   2       18.07       -3.39      8.33 o 
  11   3   2       38.62       39.79     10.92 o 
  12   3   2        6.34       30.36     13.32 o 
  13   3   2       44.04       58.90     18.19 o 
  14   3   2      428.77      390.97     31.24 o 
  15   3   2       44.89      -11.17     17.77 o 
   0   4   2       24.16       18.15     17.74 o 
   1   4   2        4.50        0.43      6.21 o 
   2   4   2     1438.88     1493.22     26.00 o 
   3   4   2      843.74      799.06     21.40 o 
   4   4   2      380.66      359.59     13.11 o 
   5   4   2     1706.91     1792.23     31.95 o 
   6   4   2      111.49       97.81     14.76 o 
   7   4   2        4.29       -1.98     10.81 o 
   8   4   2       51.37       55.76     13.19 o 
   9   4   2        3.35       -0.61      8.31 o 
  10   4   2      125.56      130.90     11.07 o 
  11   4   2        1.82       -1.65      9.00 o 
  12   4   2       15.56       26.11     11.26 o 
  13   4   2      145.64      183.90     18.34 o 
  14   4   2        0.05       16.32     15.38 o 
   1   5   2     6584.79     6413.65     73.94 o 
   2   5   2      107.42      119.46     12.05 o 
   3   5   2     3385.68     3313.52     50.20 o 
   4   5   2      182.53      173.05     11.90 o 
   5   5   2       92.20       66.90     11.80 o 
   6   5   2      393.41      393.82     25.32 o 
   7   5   2      104.24      100.88     17.66 o 
   8   5   2        0.45        1.10     13.19 o 
   9   5   2      283.30      271.95     36.31 o 
  10   5   2       22.75       34.36     15.79 o 
  11   5   2       99.83      156.77     25.73 o 
  12   5   2        4.80      -10.66     17.92 o 
  13   5   2       21.85       10.11     19.23 o 
   0   6   2       99.95       98.51     16.42 o 
   1   6   2       32.88        6.14      8.72 o 
   2   6   2      704.83      706.95     21.52 o 
   3   6   2      350.45      334.32     17.28 o 
   4   6   2      523.55      507.51     22.07 o 
   5   6   2     1428.59     1437.59     45.52 o 
   6   6   2      142.56      126.66     19.28 o 
   7   6   2       90.09       79.60     18.44 o 
   8   6   2       60.87       45.69     17.17 o 
   9   6   2        7.23      -15.29     15.29 o 
  10   6   2       43.34       41.36     18.47 o 
  11   6   2        6.99        4.16     17.93 o 
  12   6   2        2.48      -20.17     32.32 o 
   1   7   2      624.17      582.23     21.74 o 
   2   7   2       15.82        7.06      9.75 o 
   3   7   2      883.08      875.15     30.09 o 
   4   7   2      141.85      122.80     20.15 o 
   5   7   2       42.29       38.49     19.11 o 
   6   7   2      123.90      127.75     21.53 o 
   7   7   2       84.42       64.91     23.16 o 
   8   7   2        0.36      -13.26     15.76 o 
   9   7   2       31.71       48.68     19.97 o 
  10   7   2        3.91        9.40     19.14 o 
   0   8   2       19.22       16.29     16.21 o 
   1   8   2       23.32        7.39     11.36 o 
   2   8   2       59.65       85.89     15.55 o 
   3   8   2       88.62      106.95     21.21 o 
   4   8   2       19.18       48.90     18.95 o 
   5   8   2      296.22      310.05     30.95 o 
   6   8   2        3.78       14.55     18.44 o 
   7   8   2        0.70       -6.02     17.60 o 
   1   9   2      273.10      287.14     24.63 o 
   2   9   2        2.08       11.94     17.87 o 
   1   0   3     1173.58     1230.63     39.43 o 
   2   0   3     5696.81     6656.29    159.10 o 
   3   0   3      540.84      543.35     17.31 o 
   4   0   3     1116.44     1054.11     24.04 o 
   6   0   3     4903.86     5511.50     61.80 o 
   7   0   3     5962.56     5721.19     73.77 o 
   8   0   3        1.39       -3.05      6.59 o 
   9   0   3      636.32      614.53     24.57 o 
  10   0   3      127.63      137.79     16.45 o 
  11   0   3     1292.08     1261.65     76.83 o 
  12   0   3      341.39      291.13     40.79 o 
  13   0   3      351.32      336.59     30.77 o 
  14   0   3      178.67      230.01     65.95 o 
  15   0   3        7.03       23.72     20.52 o 
  16   0   3        0.38       -3.15     21.09 o 
   0   1   3      652.50      762.86     29.92 o 
   1   1   3     1886.34     1747.32     26.21 o 
   2   1   3     8180.64     8195.92    362.74 o 
   3   1   3     9961.32    10199.85    115.87 o 
   4   1   3     9639.64     9009.97    201.95 o 
   5   1   3    13392.99    12958.25    120.06 o 
   6   1   3     1607.27     1708.31     28.42 o 
   7   1   3      348.18      319.08     11.41 o 
   8   1   3     1227.21     1291.29     27.01 o 
   9   1   3      118.75      125.46      8.86 o 
  10   1   3        3.42       -7.79      9.92 o 
  11   1   3       18.26       18.78     17.25 o 
  12   1   3       33.65       40.48     16.81 o 
  13   1   3       12.22        7.73     16.81 o 
  14   1   3        2.99      -13.83     16.81 o 
  15   1   3      110.96      162.77     27.83 o 
  16   1   3       39.04       43.25     40.79 o 
   1   2   3      303.09      337.71     12.70 o 
   2   2   3    20141.79    20061.26    200.85 o 
   3   2   3      229.09      293.61      6.55 o 
   4   2   3       42.65       33.58      4.51 o 
   5   2   3      348.25      346.22     10.66 o 
   6   2   3     1707.77     1745.83     26.71 o 
   7   2   3     2641.82     2456.33     72.80 o 
   8   2   3      523.03      482.90     18.83 o 
   9   2   3       67.20       64.54     13.13 o 
  10   2   3       73.75       70.64     11.35 o 
  11   2   3     1506.59     1576.17     53.71 o 
  12   2   3      149.97      113.22     16.67 o 
  13   2   3      329.45      346.71     30.28 o 
  14   2   3      146.33      168.58     26.43 o 
  15   2   3       10.80        6.17     19.69 o 
  16   2   3        2.75       -8.51     20.66 o 
   0   3   3     2027.45     2160.38     44.19 o 
   1   3   3      611.45      720.68     21.21 o 
   2   3   3     2720.80     2851.81     37.81 o 
   3   3   3    18560.12    18485.12    175.54 o 
   4   3   3     4024.38     3868.51     44.06 o 
   5   3   3    10792.05    11139.20     94.32 o 
   6   3   3     1070.36     1077.35     22.18 o 
   7   3   3      533.70      525.47     14.45 o 
   8   3   3      193.80      209.45     11.88 o 
   9   3   3      441.80      493.36     18.64 o 
  10   3   3       52.22       52.52     10.40 o 
  11   3   3        1.36       -6.80      7.99 o 
  12   3   3       57.16       65.33     15.24 o 
  13   3   3      160.06      151.87     22.12 o 
  14   3   3        1.70       10.20     16.35 o 
  15   3   3      142.55      179.31     26.92 o 
   1   4   3     3375.20     3258.66     45.45 o 
   2   4   3     1259.05     1244.97     23.70 o 
   3   4   3       57.87       66.35      8.54 o 
   4   4   3      158.88      169.97     10.04 o 
   5   4   3      333.40      368.59     18.10 o 
   6   4   3      412.11      434.45     19.80 o 
   7   4   3     1793.62     1829.36     53.78 o 
   8   4   3      115.22      149.11     18.28 o 
   9   4   3      153.94      154.18     10.20 o 
  10   4   3        0.04        2.70      7.58 o 
  11   4   3      978.48      957.36     26.29 o 
  12   4   3       62.02       43.48     11.37 o 
  13   4   3      244.19      180.88     18.50 o 
  14   4   3      106.68      176.33     46.91 o 
   0   5   3       15.12       16.03     10.16 o 
   1   5   3       80.11       73.51     10.08 o 
   2   5   3     1071.49     1054.63     24.31 o 
   3   5   3      951.07      958.78     23.06 o 
   4   5   3     1012.40      956.71     25.56 o 
   5   5   3     1884.31     1935.10     42.83 o 
   6   5   3      219.81      224.01     27.28 o 
   7   5   3       54.42       45.41     14.28 o 
   8   5   3       63.94       46.08     15.23 o 
   9   5   3        0.16        4.79     14.08 o 
  10   5   3        2.67       -5.58     15.08 o 
  11   5   3        1.66       -0.09     16.86 o 
  12   5   3       26.93       40.53     20.74 o 
  13   5   3        1.27      -14.65     23.54 o 
   1   6   3        5.29       -7.77      7.77 o 
   2   6   3      290.36      310.10     16.80 o 
   3   6   3       67.48       59.32      9.83 o 
   4   6   3      180.74      201.56     19.69 o 
   5   6   3       22.56       31.56     14.39 o 
   6   6   3      417.01      404.59     29.03 o 
   7   6   3      828.69      910.32     41.09 o 
   8   6   3       59.35       53.23     17.58 o 
   9   6   3       59.84      103.51     21.33 o 
  10   6   3       23.96       30.44     17.96 o 
  11   6   3      132.80      133.70     26.75 o 
  12   6   3       25.97       37.90     21.54 o 
   0   7   3       75.37       45.03     15.55 o 
   1   7   3        3.69        2.57      9.21 o 
   2   7   3      418.63      397.63     22.42 o 
   3   7   3      504.98      523.99     25.11 o 
   4   7   3      422.98      356.45     31.65 o 
   5   7   3     1228.82     1255.98     46.89 o 
   6   7   3      162.63      171.75     23.93 o 
   7   7   3      170.50      149.70     24.10 o 
   8   7   3       33.46       25.08     18.26 o 
   9   7   3       11.93       21.44     18.59 o 
  10   7   3        3.14       21.45     19.06 o 
   1   8   3       44.84       71.63     12.93 o 
   2   8   3       42.59       37.84     14.05 o 
   3   8   3        7.49       19.16     15.63 o 
   4   8   3       22.21        9.07     17.00 o 
   5   8   3       31.10       48.84     19.31 o 
   6   8   3       20.41       16.56     17.88 o 
   7   8   3      101.18       98.40     23.22 o 
   0   9   3       20.52       18.07     20.11 o 
   1   9   3        4.31       12.96     14.19 o 
   2   9   3       53.20       51.65     19.87 o 
   0   0   4     4645.64     4374.52    107.43 o 
   1   0   4     4915.86     5583.40    131.90 o 
   2   0   4    10134.57     9873.34    159.48 o 
   3   0   4     1075.59     1356.34     31.04 o 
   4   0   4      477.77      503.44     27.20 o 
   5   0   4     1212.47     1202.13     21.08 o 
   6   0   4     1540.67     1531.87     49.55 o 
   7   0   4      819.34      858.35     19.75 o 
   8   0   4     3716.76     3638.84     87.17 o 
   9   0   4      379.79      319.58     21.16 o 
  10   0   4      484.49      462.26     23.53 o 
  11   0   4      910.39      847.66     38.46 o 
  12   0   4      158.89      176.69     29.92 o 
  13   0   4      523.84      449.44     33.16 o 
  14   0   4       16.34       -2.57     17.77 o 
  15   0   4        1.47        1.05     18.73 o 
  16   0   4       20.58        7.78     48.27 o 
   1   1   4    11088.56    11346.02    149.39 o 
   2   1   4      829.17      882.28     21.95 o 
   3   1   4      506.58      452.07     16.41 o 
   4   1   4     5609.30     5405.42     76.00 o 
   5   1   4       26.88       50.75      5.60 o 
   6   1   4      356.47      313.87     12.43 o 
   7   1   4      732.59      760.57     15.73 o 
   8   1   4        6.97        4.63      5.01 o 
   9   1   4     1486.39     1459.42     24.44 o 
  10   1   4       32.82       21.61     11.45 o 
  11   1   4        1.78       -6.36     10.59 o 
  12   1   4      127.49      180.73     23.54 o 
  13   1   4      106.76       90.96     21.15 o 
  14   1   4      166.21      161.28     50.99 o 
  15   1   4        0.27        5.67     19.69 o 
  16   1   4        5.11      -10.55     19.69 o 
   0   2   4     2007.78     2275.56     41.84 o 
   1   2   4     4946.41     5174.42     55.37 o 
   2   2   4    10051.91    10760.09    103.97 o 
   3   2   4     1893.37     1823.48     28.07 o 
   4   2   4      624.92      549.42     13.89 o 
   5   2   4     1662.38     1610.45     24.58 o 
   6   2   4     2391.06     2337.58     32.50 o 
   7   2   4     1513.96     1455.19     27.52 o 
   8   2   4     1807.48     1903.18     33.77 o 
   9   2   4      271.01      263.52     14.85 o 
  10   2   4      396.31      419.22     18.13 o 
  11   2   4      725.83      753.07     31.01 o 
  12   2   4      366.29      359.81     70.03 o 
  13   2   4      298.83      272.58     32.64 o 
  14   2   4        3.46        5.65     18.19 o 
  15   2   4        1.00        2.26     19.69 o 
  16   2   4       51.88       62.87     24.39 o 
   1   3   4       57.09       20.90      7.60 o 
   2   3   4     2258.09     2347.84     33.55 o 
   3   3   4      103.01      126.65      8.35 o 
   4   3   4     6059.52     5891.24     61.12 o 
   5   3   4      173.80      151.09      6.17 o 
   6   3   4      103.00      101.82      7.44 o 
   7   3   4     1266.65     1272.61     23.57 o 
   8   3   4       33.20       34.38      8.43 o 
   9   3   4      294.57      264.77     14.74 o 
  10   3   4      284.98      275.59     16.05 o 
  11   3   4      121.11      115.14     14.57 o 
  12   3   4       30.01       25.65     13.83 o 
  13   3   4      137.03      122.53     19.26 o 
  14   3   4      267.12      202.56     25.47 o 
  15   3   4        9.10        2.54     21.08 o 
   0   4   4     4538.38     4417.99     79.78 o 
   1   4   4      759.27      795.93     22.19 o 
   2   4   4     3680.80     3719.64     49.76 o 
   3   4   4        8.89        1.64      5.55 o 
   4   4   4        2.14        2.29      5.50 o 
   5   4   4       24.39       33.48      9.36 o 
   6   4   4      930.48      882.42     26.67 o 
   7   4   4      342.47      361.83     23.25 o 
   8   4   4      633.45      638.95     19.87 o 
   9   4   4       45.02       47.45     10.73 o 
  10   4   4      251.09      243.70     14.10 o 
  11   4   4      365.56      383.04     18.10 o 
  12   4   4      212.80      243.02     18.92 o 
  13   4   4      122.14      161.83     18.27 o 
  14   4   4        3.30       -4.96     14.88 o 
   1   5   4     3608.20     3460.59     47.81 o 
   2   5   4      228.03      236.76     16.01 o 
   3   5   4      422.54      434.64     18.13 o 
   4   5   4     1117.15     1109.34     51.03 o 
   5   5   4       39.90       53.15     17.39 o 
   6   5   4      127.95      127.48     35.03 o 
   7   5   4      168.49      179.56     26.71 o 
   8   5   4        8.95        5.14     13.50 o 
   9   5   4      439.49      422.50     29.05 o 
  10   5   4       18.66       46.59     18.44 o 
  11   5   4       13.08        8.87     17.71 o 
  12   5   4       16.03       34.38     18.90 o 
  13   5   4       24.21       46.21     41.47 o 
   0   6   4      169.83      215.61     24.93 o 
   1   6   4      906.80      876.34     36.43 o 
   2   6   4      741.85      761.34     26.02 o 
   3   6   4      523.82      516.37     22.04 o 
   4   6   4      184.57      171.42     20.36 o 
   5   6   4       60.94       23.36     18.65 o 
   6   6   4      263.68      271.53     25.30 o 
   7   6   4      205.14      179.90     23.22 o 
   8   6   4      549.77      666.86     36.92 o 
   9   6   4       56.70       50.46     18.80 o 
  10   6   4       49.50       67.02     22.66 o 
  11   6   4      111.56      139.83     28.12 o 
  12   6   4        8.34       -3.20     20.14 o 
   1   7   4      334.95      358.25     21.14 o 
   2   7   4        2.11       -5.34      9.54 o 
   3   7   4        0.79        3.30     10.94 o 
   4   7   4      410.75      456.91     27.12 o 
   5   7   4        0.04      -13.53     15.70 o 
   6   7   4      137.90      167.45     23.91 o 
   7   7   4      102.57       87.63     20.80 o 
   8   7   4        4.81       14.62     18.19 o 
   9   7   4       45.07       12.90     19.02 o 
  10   7   4       11.25       -0.62     20.66 o 
   0   8   4      203.09      193.91     23.17 o 
   1   8   4      164.01      174.56     17.64 o 
   2   8   4      234.66      267.00     22.01 o 
   3   8   4       47.80       50.80     19.22 o 
   4   8   4        3.83       -6.92     15.92 o 
   5   8   4        3.86        5.71     16.63 o 
   6   8   4       69.54       43.07     20.23 o 
   7   8   4       44.91       22.33     19.29 o 
   1   9   4       81.05       73.78     18.65 o 
   1   0   5     5700.25     5549.15     96.10 o 
   2   0   5    15024.59    14475.46    230.67 o 
   3   0   5      714.68      678.95     27.88 o 
   4   0   5       47.46       56.73      8.03 o 
   5   0   5     1420.25     1326.59     21.28 o 
   6   0   5     2262.44     2265.55     63.63 o 
   7   0   5      258.67      244.14     12.76 o 
   8   0   5     3310.19     3322.61     51.07 o 
   9   0   5       93.20       85.48     12.89 o 
  10   0   5       53.82       63.40     12.81 o 
  11   0   5      110.69       60.09     17.77 o 
  12   0   5      374.97      341.35     28.85 o 
  13   0   5       19.10       28.04     19.04 o 
  14   0   5        2.87       12.13     27.88 o 
  15   0   5        1.06       10.88     20.19 o 
  16   0   5       47.91       81.14     25.91 o 
   0   1   5    23087.94    21964.87    344.23 o 
   1   1   5     3604.20     3625.48     48.87 o 
   2   1   5     9087.13     9224.83     78.05 o 
   3   1   5     2362.38     2415.26     32.01 o 
   4   1   5      642.79      648.55     14.99 o 
   5   1   5     1560.62     1838.82     28.56 o 
   6   1   5      359.36      325.64     11.96 o 
   7   1   5       47.86       64.18      6.13 o 
   8   1   5     1216.32     1233.07     20.23 o 
   9   1   5      542.75      567.35     17.18 o 
  10   1   5     1691.63     1729.24     84.31 o 
  11   1   5      502.83      528.99     42.63 o 
  12   1   5       76.32       79.47     20.12 o 
  13   1   5       87.11      121.45     23.08 o 
  14   1   5        5.54       12.62     18.73 o 
  15   1   5       17.86       29.17     23.12 o 
  16   1   5       23.33       34.96     23.02 o 
   1   2   5     2994.05     3014.72     45.31 o 
   2   2   5     4932.68     4714.19     53.62 o 
   3   2   5     2354.06     2441.22     28.83 o 
   4   2   5     2564.10     2546.10     37.96 o 
   5   2   5      737.11      748.69     16.20 o 
   6   2   5     7429.42     7202.74     75.66 o 
   7   2   5      247.98      241.65     11.09 o 
   8   2   5     2274.01     2315.83     35.12 o 
   9   2   5      308.58      298.46     15.41 o 
  10   2   5      228.79      261.04     15.64 o 
  11   2   5        8.10        7.64     12.10 o 
  12   2   5      231.21      213.73     21.28 o 
  13   2   5        0.17        5.25     17.23 o 
  14   2   5        1.43       17.68     19.23 o 
  15   2   5        5.09      -16.26     16.26 o 
  16   2   5       70.61       61.19     25.00 o 
   0   3   5     3324.41     3108.39     58.02 o 
   1   3   5      315.64      344.85     16.22 o 
   2   3   5     3169.31     3172.75     41.45 o 
   3   3   5     3366.38     3515.14     44.49 o 
   4   3   5       19.98        8.97      4.95 o 
   5   3   5      669.72      733.25     12.60 o 
   6   3   5      249.33      251.54     10.64 o 
   7   3   5      814.43      789.76     18.77 o 
   8   3   5     1193.87     1181.50     30.58 o 
   9   3   5      181.89      165.43     13.40 o 
  10   3   5      745.39      653.56     41.80 o 
  11   3   5       57.61       61.78     11.29 o 
  12   3   5        2.85      -11.58     11.58 o 
  13   3   5       66.68       85.66     16.99 o 
  14   3   5        1.79        2.64     15.84 o 
  15   3   5       12.80       10.36     33.32 o 
   1   4   5      758.14      763.16     22.25 o 
   2   4   5     2522.90     2510.90     38.58 o 
   3   4   5        0.24       -2.98      6.01 o 
   4   4   5      499.73      511.65     16.93 o 
   5   4   5      118.36      128.17     18.19 o 
   6   4   5     1514.29     1601.10     36.57 o 
   7   4   5      722.90      758.01     31.17 o 
   8   4   5     1102.53     1116.14     27.00 o 
   9   4   5      431.13      403.94     16.46 o 
  10   4   5      129.74      113.92     11.56 o 
  11   4   5        4.31        2.02      9.46 o 
  12   4   5      176.31      168.49     16.23 o 
  13   4   5        0.05       20.73     13.28 o 
  14   4   5        3.69       -7.77     13.72 o 
   0   5   5     5429.44     5102.89     95.19 o 
   1   5   5      521.71      561.81     20.20 o 
   2   5   5     1340.17     1285.92     27.25 o 
   3   5   5        0.03        8.19      7.19 o 
   4   5   5       59.81       59.00     12.20 o 
   5   5   5      182.74      165.01     17.86 o 
   6   5   5        1.02        5.06     11.83 o 
   7   5   5       30.63        0.90     12.50 o 
   8   5   5      347.31      362.41     26.82 o 
   9   5   5       77.87       97.47     21.32 o 
  10   5   5      640.26      634.64     40.47 o 
  11   5   5      104.39      109.86     24.02 o 
  12   5   5       29.53       62.64     21.50 o 
  13   5   5       22.28       48.95     40.79 o 
   1   6   5      400.00      415.42     18.66 o 
   2   6   5     1403.97     1437.25     54.16 o 
   3   6   5      465.83      439.84     24.15 o 
   4   6   5      284.74      273.29     20.79 o 
   5   6   5      257.64      299.59     21.82 o 
   6   6   5      368.63      369.99     28.44 o 
   7   6   5       13.47       20.15     15.49 o 
   8   6   5      574.27      586.55     35.14 o 
   9   6   5        6.58       20.92     19.75 o 
  10   6   5       12.45      -11.25     16.92 o 
  11   6   5        8.20       15.32     19.54 o 
  12   6   5       73.70       98.33     26.06 o 
   0   7   5      747.58      877.39     41.41 o 
   1   7   5        6.18        9.64      9.17 o 
   2   7   5      127.94      103.46     14.95 o 
   3   7   5       88.69       69.72     13.66 o 
   4   7   5        8.15        3.83     11.77 o 
   5   7   5        0.54      -13.51     13.90 o 
   6   7   5        0.28       11.16     15.37 o 
   7   7   5       14.73       17.01     16.34 o 
   8   7   5      101.67      104.54     22.09 o 
   9   7   5      115.12       93.09     26.67 o 
  10   7   5      116.41      129.34     29.77 o 
   1   8   5       97.52       86.37     16.54 o 
   2   8   5      213.96      235.49     21.53 o 
   3   8   5       19.19       16.34     14.67 o 
   4   8   5      126.56       96.16     21.17 o 
   5   8   5        3.99        3.48     16.15 o 
   6   8   5      135.99      149.06     24.43 o 
   7   8   5       33.29       59.01     21.55 o 
   0   0   6    17348.48    17447.78    391.63 o 
   1   0   6     9561.91     9915.32    164.39 o 
   2   0   6     3502.94     3727.11     71.40 o 
   3   0   6     7428.73     7123.40    240.69 o 
   4   0   6    13252.66    13658.76    176.36 o 
   5   0   6      320.07      335.12     12.32 o 
   6   0   6     1169.36     1120.79     20.55 o 
   7   0   6     1752.66     1792.77     28.33 o 
   8   0   6     1034.84     1074.97     38.75 o 
   9   0   6     1431.32     1488.06     39.85 o 
  10   0   6     1144.71     1133.39     57.86 o 
  11   0   6      119.56      127.86     20.66 o 
  12   0   6      464.77      477.33     32.65 o 
  13   0   6       32.41       28.83     16.81 o 
  14   0   6       92.84       43.86     20.66 o 
  15   0   6       84.73      131.97     26.43 o 
  16   0   6       16.57      -20.12     20.12 o 
   1   1   6      543.33      692.97     14.32 o 
   2   1   6        9.84       11.90      3.28 o 
   3   1   6    10883.03    10589.43     98.83 o 
   4   1   6     3529.91     3536.14     44.73 o 
   5   1   6      231.30      278.81     11.45 o 
   6   1   6     4448.68     4447.12     55.68 o 
   7   1   6      244.35      243.11     11.15 o 
   8   1   6        1.60       -4.20      5.11 o 
   9   1   6     4275.75     4187.31     55.04 o 
  10   1   6      178.91      183.76     18.63 o 
  11   1   6      275.43      259.39     24.94 o 
  12   1   6      190.47      126.54     21.62 o 
  13   1   6       56.65       66.31     20.66 o 
  14   1   6      205.68      233.17     29.76 o 
  15   1   6       85.27       74.11     24.04 o 
  16   1   6       17.71       -3.46     23.12 o 
   0   2   6      176.92      130.04     12.95 o 
   1   2   6       29.45       20.28      7.42 o 
   2   2   6       87.78      131.02      6.69 o 
   3   2   6     1567.17     1427.14     20.26 o 
   4   2   6     6190.46     5947.43     60.88 o 
   5   2   6     6189.22     6218.97     79.73 o 
   6   2   6      305.88      278.04     11.45 o 
   7   2   6     2636.05     2483.92     32.82 o 
   8   2   6      343.62      350.89     24.33 o 
   9   2   6      136.83      164.92     12.98 o 
  10   2   6      224.89      223.29     24.03 o 
  11   2   6      135.74      131.17     17.91 o 
  12   2   6       80.58       95.51     17.19 o 
  13   2   6        0.61       23.12     17.31 o 
  14   2   6       52.00        6.59     18.73 o 
  15   2   6       59.32        9.80     44.19 o 
   1   3   6      482.13      464.55     16.39 o 
   2   3   6       64.75       96.67      9.21 o 
   3   3   6       40.90       29.07      7.54 o 
   4   3   6     2790.04     2683.41     63.40 o 
   5   3   6      174.10      165.36      7.84 o 
   6   3   6     5077.04     5061.08     57.98 o 
   7   3   6     2289.41     2369.88     35.16 o 
   8   3   6        7.57       -4.78      9.59 o 
   9   3   6     4576.54     4572.22     63.79 o 
  10   3   6      280.27      276.52     21.26 o 
  11   3   6      166.86      194.59     16.95 o 
  12   3   6       93.38       84.44     16.20 o 
  13   3   6       31.84       46.48     15.88 o 
  14   3   6       77.81       77.22     20.66 o 
  15   3   6       99.53      142.36     25.00 o 
   0   4   6      890.25      792.39     50.55 o 
   1   4   6     1214.70     1243.29     28.65 o 
   2   4   6     1028.08     1095.04     29.39 o 
   3   4   6     2193.49     2166.89     35.67 o 
   4   4   6     3931.91     3809.87     53.17 o 
   5   4   6     1331.44     1291.86     37.89 o 
   6   4   6      165.40      166.71     17.86 o 
   7   4   6     1460.60     1394.60     48.09 o 
   8   4   6      395.34      390.10     27.48 o 
   9   4   6      235.56      245.21     13.05 o 
  10   4   6      235.38      223.38     14.66 o 
  11   4   6      107.54       98.69     14.06 o 
  12   4   6       76.73      101.65     15.46 o 
  13   4   6        7.16        1.07     12.58 o 
  14   4   6       14.33       19.90     14.55 o 
   1   5   6       26.27       30.38      8.72 o 
   2   5   6        2.47        1.00      7.84 o 
   3   5   6     2434.59     2325.25     37.95 o 
   4   5   6      546.45      563.94     24.52 o 
   5   5   6       37.94       26.23     10.57 o 
   6   5   6      691.92      690.65     27.85 o 
   7   5   6        9.73       23.29     14.78 o 
   8   5   6        8.56        9.59     14.80 o 
   9   5   6     1179.18     1191.67     50.23 o 
  10   5   6       34.94       23.06     18.31 o 
  11   5   6       98.72      132.46     24.31 o 
  12   5   6       55.72       42.06     20.61 o 
  13   5   6       42.85       24.48     39.43 o 
   0   6   6     1008.97      923.11     38.14 o 
   1   6   6      444.01      417.97     18.84 o 
   2   6   6      378.18      415.81     18.98 o 
   3   6   6      238.02      241.97     20.25 o 
   4   6   6      180.15      177.38     18.81 o 
   5   6   6       19.59        2.38      8.35 o 
   6   6   6      120.80      118.22     21.42 o 
   7   6   6      315.00      376.49     29.51 o 
   8   6   6       13.26       12.73     18.29 o 
   9   6   6      114.86      107.32     25.10 o 
  10   6   6       82.29       79.24     23.81 o 
  11   6   6       16.55       33.73     21.08 o 
  12   6   6       66.79       35.05     23.65 o 
   1   7   6       42.80       62.68     11.74 o 
   2   7   6       89.99       59.46     13.17 o 
   3   7   6      140.10      140.23     18.03 o 
   4   7   6      373.22      386.65     26.47 o 
   5   7   6        2.50       -8.69     14.35 o 
   6   7   6      297.82      258.80     27.31 o 
   7   7   6       51.12       51.39     18.95 o 
   8   7   6        0.61       24.01     20.56 o 
   9   7   6      450.12      459.23     42.04 o 
  10   7   6        3.43        6.00     21.54 o 
   0   8   6       47.47       70.68     18.99 o 
   1   8   6       58.28       34.75     14.61 o 
   2   8   6       86.09       96.41     16.99 o 
   3   8   6       50.41       37.96     14.47 o 
   4   8   6      108.50      108.27     22.46 o 
   5   8   6       71.00       74.95     20.88 o 
   6   8   6       15.12       18.43     18.06 o 
   7   8   6      140.23      119.80     24.98 o 
   1   0   7    16005.45    15618.11    251.90 o 
   2   0   7    16654.06    18142.96    290.77 o 
   3   0   7     2888.57     2643.75     44.75 o 
   4   0   7      449.10      456.13     22.18 o 
   5   0   7       87.36       75.89      9.42 o 
   6   0   7     1906.81     1923.20     33.68 o 
   7   0   7      317.23      338.94     12.07 o 
   8   0   7     2651.60     2529.45     52.79 o 
   9   0   7       18.11        3.82      7.46 o 
  10   0   7     1089.81     1056.07     35.17 o 
  11   0   7        6.96       12.51     11.80 o 
  12   0   7      182.94      189.16     24.04 o 
  13   0   7      177.09      164.40     47.59 o 
  14   0   7       11.51        2.55     18.73 o 
  15   0   7       89.24       48.47     27.88 o 
  16   0   7        5.43       38.84     24.48 o 
   0   1   7      857.34      932.55     18.10 o 
   1   1   7      116.62      131.71      8.85 o 
   2   1   7       20.73       15.08      3.40 o 
   3   1   7    24643.92    25605.75    206.85 o 
   4   1   7      247.50      296.07     14.24 o 
   5   1   7     9269.60     9374.10     91.38 o 
   6   1   7     2812.01     2803.91     47.59 o 
   7   1   7     2413.65     2498.11     34.84 o 
   8   1   7      813.62      862.44     17.25 o 
   9   1   7      317.53      297.30     15.68 o 
  10   1   7      100.98       84.74     18.45 o 
  11   1   7       84.81       99.84     20.33 o 
  12   1   7      140.28      185.66     24.50 o 
  13   1   7      382.60      457.51     34.12 o 
  14   1   7      201.72      236.61     50.31 o 
  15   1   7      284.30      263.75     79.55 o 
  16   1   7       36.24       76.97     25.47 o 
   1   2   7     1791.25     1583.32     24.52 o 
   2   2   7     3268.42     3634.40     40.08 o 
   3   2   7     4047.94     4069.80     44.69 o 
   4   2   7     4532.97     4434.73     48.71 o 
   5   2   7       31.67       20.95      8.63 o 
   6   2   7     1355.10     1300.83     26.93 o 
   7   2   7      820.61      804.91     21.58 o 
   8   2   7       95.60       93.87      7.93 o 
   9   2   7       57.70       42.22      8.74 o 
  10   2   7     1972.15     1920.04     49.07 o 
  11   2   7      114.05       99.12     16.84 o 
  12   2   7        3.70        0.16     13.33 o 
  13   2   7       93.62      126.14     37.39 o 
  14   2   7      111.02      108.86     24.04 o 
  15   2   7       32.62       18.94     20.66 o 
   0   3   7      413.71      462.06     33.32 o 
   1   3   7      500.45      512.05     18.90 o 
   2   3   7      199.51      177.24     12.44 o 
   3   3   7     3721.11     3828.80     60.13 o 
   4   3   7     2727.77     3002.67     40.38 o 
   5   3   7     4301.63     4286.06     52.88 o 
   6   3   7      927.46      901.87     19.64 o 
   7   3   7      974.90      997.58     21.65 o 
   8   3   7       59.64       58.44     11.45 o 
   9   3   7        6.27       -8.13      8.13 o 
  10   3   7        1.00        5.53      7.59 o 
  11   3   7       54.21       81.78     15.75 o 
  12   3   7      188.81      175.01     26.83 o 
  13   3   7       86.97       74.20     17.23 o 
  14   3   7       63.65       62.08     20.66 o 
  15   3   7      139.03      212.55     28.35 o 
   1   4   7     1240.12     1067.47     26.93 o 
   2   4   7      100.92      100.18     10.01 o 
   3   4   7     2102.64     2119.70     39.71 o 
   4   4   7      888.58      857.88     33.45 o 
   5   4   7      158.66      147.76     15.59 o 
   6   4   7      478.28      505.98     40.47 o 
   7   4   7      242.63      219.55     19.32 o 
   8   4   7      503.03      492.44     22.52 o 
   9   4   7       11.44       11.51      7.47 o 
  10   4   7      536.89      564.90     28.61 o 
  11   4   7       29.95       12.56     10.08 o 
  12   4   7       28.29       26.30     14.21 o 
  13   4   7       41.22       55.67     14.95 o 
  14   4   7       39.25       43.14     15.85 o 
   0   5   7      485.08      490.65     27.46 o 
   1   5   7      102.57      105.53     13.00 o 
   2   5   7       68.80       52.25     16.40 o 
   3   5   7     3572.94     3517.13     59.20 o 
   4   5   7       15.98        2.75     10.25 o 
   5   5   7     1943.92     1982.92     55.04 o 
   6   5   7     1026.69     1057.32     37.49 o 
   7   5   7      584.31      519.02     69.77 o 
   8   5   7      401.24      481.58     34.54 o 
   9   5   7      113.22      127.52     29.09 o 
  10   5   7        9.13       -0.28     16.77 o 
  11   5   7       27.64       17.58     17.65 o 
  12   5   7       46.06       54.26     22.20 o 
  13   5   7      122.13       80.23     44.87 o 
   1   6   7     1256.37     1245.06     31.95 o 
   2   6   7      165.17      119.69     15.39 o 
   3   6   7      654.44      692.42     29.61 o 
   4   6   7      282.44      292.86     22.09 o 
   5   6   7       11.65        9.89     11.68 o 
   6   6   7      232.63      250.29     28.50 o 
   7   6   7       78.31      120.75     23.23 o 
   8   6   7      127.76      122.63     23.99 o 
   9   6   7        2.80        0.80     17.95 o 
  10   6   7      226.37      210.21     29.58 o 
  11   6   7        2.85       -9.07     22.54 o 
  12   6   7       43.28       17.00     26.92 o 
   0   7   7      195.69      174.77     31.40 o 
   1   7   7       10.64        6.84     10.41 o 
   2   7   7       45.26       42.40     14.48 o 
   3   7   7      810.58      840.10     34.84 o 
   4   7   7       68.83       61.04     15.60 o 
   5   7   7      525.31      515.82     33.88 o 
   6   7   7      129.90      134.95     21.96 o 
   7   7   7       86.35       58.82     22.21 o 
   8   7   7       14.45       -8.87     18.39 o 
   9   7   7        8.32       -3.99     20.08 o 
  10   7   7        0.08      -20.61     20.61 o 
   1   8   7       88.18       62.60     15.36 o 
   2   8   7        4.74       -7.94     12.82 o 
   3   8   7      241.38      257.28     22.47 o 
   4   8   7      102.46       63.60     20.11 o 
   5   8   7       17.79       15.56     17.47 o 
   6   8   7       44.58       51.27     24.31 o 
   7   8   7       49.78       80.99     26.52 o 
   0   0   8      866.36      716.87     23.83 o 
   1   0   8     1639.07     1899.79     30.09 o 
   2   0   8     1864.42     2029.89     37.46 o 
   3   0   8      406.14      317.97     12.37 o 
   4   0   8    10546.33    11423.60    131.04 o 
   5   0   8     8614.33     8317.69    100.69 o 
   6   0   8     2492.98     2423.40     40.14 o 
   7   0   8     1444.00     1492.78     34.51 o 
   8   0   8        3.43        1.06     15.95 o 
   9   0   8      867.76      916.01     32.14 o 
  10   0   8      773.36      868.94     79.55 o 
  11   0   8       60.13       31.34     14.73 o 
  12   0   8      347.50      409.57     31.69 o 
  13   0   8        1.63       11.88     18.19 o 
  14   0   8       36.75       23.80     19.23 o 
  15   0   8      131.50      100.08     48.95 o 
  16   0   8       32.33       41.99     23.98 o 
   1   1   8      375.81      463.62     10.36 o 
   2   1   8       19.58       17.91      4.15 o 
   3   1   8     7963.57     8187.97     73.65 o 
   4   1   8       12.30        5.20      5.88 o 
   5   1   8      286.58      278.11     10.16 o 
   6   1   8     1587.71     1524.23     23.00 o 
   7   1   8     1317.61     1325.18     21.06 o 
   8   1   8      218.86      216.54     10.47 o 
   9   1   8     1300.41     1266.21     29.31 o 
  10   1   8      639.75      600.03     25.19 o 
  11   1   8      374.43      380.87     24.70 o 
  12   1   8       79.72       91.01     17.24 o 
  13   1   8      186.07      208.15     27.39 o 
  14   1   8       90.58       84.25     22.58 o 
  15   1   8        1.90      -22.64     29.24 o 
  16   1   8        3.33       31.69     26.52 o 
   0   2   8       11.49       41.82     12.26 o 
   1   2   8     2685.72     2846.51     32.99 o 
   2   2   8     3452.46     3758.44     42.20 o 
   3   2   8     8897.47     8723.13     85.49 o 
   4   2   8       45.89       66.47      5.92 o 
   5   2   8     4431.41     4015.78     41.65 o 
   6   2   8     5737.75     5697.35     61.49 o 
   7   2   8     1399.76     1313.22     31.06 o 
   8   2   8     1803.76     1754.79     26.77 o 
   9   2   8        6.37        2.95      8.11 o 
  10   2   8     1010.23     1030.79     50.97 o 
  11   2   8       13.75        7.78     11.80 o 
  12   2   8      343.97      328.86     50.27 o 
  13   2   8       85.20       67.54     18.33 o 
  14   2   8       98.85       86.80     23.54 o 
  15   2   8      150.34      169.99     28.85 o 
   1   3   8     2368.47     2385.48     44.20 o 
   2   3   8     1179.64     1211.77     45.78 o 
   3   3   8     1282.69     1360.76     31.41 o 
   4   3   8      510.38      461.20     13.61 o 
   5   3   8      875.16      906.31     20.74 o 
   6   3   8     2511.25     2384.37     40.63 o 
   7   3   8      267.37      295.52     13.17 o 
   8   3   8      508.10      529.89     26.55 o 
   9   3   8      752.52      755.80     36.15 o 
  10   3   8      132.43      127.95     12.77 o 
  11   3   8      667.66      642.20     29.81 o 
  12   3   8      100.12      104.20     17.49 o 
  13   3   8      185.55      173.07     22.84 o 
  14   3   8       33.14       26.52     18.27 o 
  15   3   8       19.98       -7.68     17.77 o 
   0   4   8      115.36      104.98     21.76 o 
   1   4   8      156.37      191.29     15.47 o 
   2   4   8       46.40       28.15     10.40 o 
   3   4   8     1741.38     1762.04     46.71 o 
   4   4   8      811.73      834.63     33.98 o 
   5   4   8     2637.31     2500.93     73.96 o 
   6   4   8     2144.56     2245.26     60.69 o 
   7   4   8      492.11      509.42     27.48 o 
   8   4   8      477.91      459.24     19.40 o 
   9   4   8       44.81       30.54     12.86 o 
  10   4   8      420.28      434.83     18.22 o 
  11   4   8       13.70       16.05     10.04 o 
  12   4   8      121.00      102.57     15.74 o 
  13   4   8       29.93        9.89     19.32 o 
  14   4   8       22.26       32.53     15.93 o 
   1   5   8       39.26       49.21     11.18 o 
   2   5   8       70.25       66.00     13.65 o 
   3   5   8     1496.90     1593.87     41.35 o 
   4   5   8      217.41      279.50     29.98 o 
   5   5   8      109.57      127.54     29.24 o 
   6   5   8      412.18      366.64     30.05 o 
   7   5   8      713.16      710.74     38.71 o 
   8   5   8       55.07       48.96     17.92 o 
   9   5   8      259.11      244.84     28.24 o 
  10   5   8      169.57      213.35     28.81 o 
  11   5   8       69.25       76.38     23.28 o 
  12   5   8       19.14       -4.99     23.02 o 
  13   5   8       84.31       85.67     43.51 o 
   0   6   8       33.36       46.04     19.92 o 
   1   6   8        0.71        9.53      9.20 o 
   2   6   8        1.67       -1.99     10.19 o 
   3   6   8      290.21      291.51     21.34 o 
   4   6   8      289.71      287.09     24.93 o 
   5   6   8      915.58      882.46     37.38 o 
   6   6   8      404.23      436.98     42.51 o 
   7   6   8      155.39      150.84     24.80 o 
   8   6   8       49.02       42.82     20.08 o 
   9   6   8       28.36       27.50     20.02 o 
  10   6   8      144.81      196.08     29.31 o 
  11   6   8        1.98       26.02     20.61 o 
   1   7   8       65.19       92.64     14.90 o 
   2   7   8       93.18       95.44     17.07 o 
   3   7   8      119.27      123.74     22.57 o 
   4   7   8       19.06      -13.25     13.25 o 
   5   7   8       46.27       51.44     27.51 o 
   6   7   8       71.41       96.09     23.55 o 
   7   7   8       77.94       54.69     22.33 o 
   8   7   8       97.55      126.76     27.60 o 
   9   7   8       48.66       67.33     23.90 o 
   0   8   8        7.81       -6.68     20.89 o 
   1   8   8       22.62       28.83     13.96 o 
   2   8   8       21.96       21.43     13.44 o 
   3   8   8      178.24      177.42     25.36 o 
   4   8   8       16.43        7.21     25.42 o 
   5   8   8      173.56      208.81     32.19 o 
   6   8   8      236.09      257.72     35.02 o 
   1   0   9     8900.75     8620.33     89.18 o 
   2   0   9     5799.31     6246.30     77.34 o 
   3   0   9     5721.62     6182.56     77.54 o 
   4   0   9    17006.53    18147.86    200.39 o 
   5   0   9      417.47      333.96     16.52 o 
   6   0   9     6178.86     6382.35     83.14 o 
   7   0   9     1329.89     1375.11     29.97 o 
   8   0   9      156.16      118.70     14.62 o 
   9   0   9     3402.58     3571.11     94.50 o 
  10   0   9       24.68       34.98     13.05 o 
  11   0   9      439.39      510.91     32.20 o 
  12   0   9      114.66       96.10     21.15 o 
  13   0   9      182.99      188.29     25.96 o 
  14   0   9      193.04      198.12     38.07 o 
  15   0   9      237.46      223.42     31.73 o 
   0   1   9    19304.72    19399.99    209.87 o 
   1   1   9      139.43      205.62      7.56 o 
   2   1   9     6112.27     5874.31     52.08 o 
   3   1   9     1457.60     1724.62     23.05 o 
   4   1   9     4324.24     4183.17     48.07 o 
   5   1   9      129.19      124.93      7.28 o 
   6   1   9       69.79       83.71      7.46 o 
   7   1   9     1998.41     2068.87     29.92 o 
   8   1   9      306.73      244.52     11.70 o 
   9   1   9       51.00       56.73     11.54 o 
  10   1   9       64.95       48.53     14.92 o 
  11   1   9      553.03      552.27     29.01 o 
  12   1   9        1.76      -12.46     12.81 o 
  13   1   9       14.42        5.44     17.77 o 
  14   1   9        0.70      -16.13     17.23 o 
  15   1   9        0.15       -8.29     19.69 o 
   1   2   9     5426.32     5411.74     56.75 o 
   2   2   9     3304.57     3617.04     37.51 o 
   3   2   9     1137.83     1151.95     17.23 o 
   4   2   9     2336.17     2346.75     28.08 o 
   5   2   9       51.76       48.82      6.06 o 
   6   2   9        7.97       -1.41      5.28 o 
   7   2   9       76.10       83.82      8.09 o 
   8   2   9        1.16        5.47      5.66 o 
   9   2   9     1553.30     1534.79     26.36 o 
  10   2   9       67.97      105.19     16.55 o 
  11   2   9      464.03      479.78     27.25 o 
  12   2   9       89.27       88.28     17.84 o 
  13   2   9      239.46      207.21     23.74 o 
  14   2   9      200.19      259.77     30.77 o 
  15   2   9      100.89       99.18     25.36 o 
   0   3   9    12475.97    12748.26    312.76 o 
   1   3   9      919.22      951.78     26.85 o 
   2   3   9     2692.37     2499.13     46.55 o 
   3   3   9        5.41        1.55      5.91 o 
   4   3   9      539.19      502.56     11.97 o 
   5   3   9      260.44      236.25     11.54 o 
   6   3   9        9.61        5.37      7.20 o 
   7   3   9      883.32      860.82     22.45 o 
   8   3   9       40.99       35.46      9.15 o 
   9   3   9       21.90       28.83      9.56 o 
  10   3   9       35.50       18.73      9.86 o 
  11   3   9      328.27      328.36     24.01 o 
  12   3   9       39.83       32.81     14.98 o 
  13   3   9        0.84      -13.68     13.68 o 
  14   3   9        7.10       15.11     16.59 o 
   1   4   9     2744.71     2596.97     73.01 o 
   2   4   9     1273.86     1287.93     34.14 o 
   3   4   9       20.34       13.33      9.23 o 
   4   4   9     2132.93     2327.54     80.24 o 
   5   4   9       52.73       44.04     14.55 o 
   6   4   9      469.67      483.20     25.33 o 
   7   4   9        6.79       10.75      8.72 o 
   8   4   9       63.76       56.42      7.16 o 
   9   4   9     1188.24     1152.81     35.93 o 
  10   4   9       36.18       36.21      9.87 o 
  11   4   9      243.88      244.92     17.36 o 
  12   4   9       40.31       33.83     14.33 o 
  13   4   9       81.91       87.54     17.02 o 
  14   4   9      120.71      142.36     21.70 o 
   0   5   9     1906.22     1789.18     63.68 o 
   1   5   9        3.08        0.33      9.81 o 
   2   5   9     1414.07     1441.21     42.93 o 
   3   5   9      179.56      123.09     19.88 o 
   4   5   9     1199.17     1258.03     46.56 o 
   5   5   9       17.45       11.90     12.15 o 
   6   5   9        1.30      -10.66     11.17 o 
   7   5   9      283.32      270.03     27.73 o 
   8   5   9       47.56       39.84     17.71 o 
   9   5   9       31.00       19.07     17.24 o 
  10   5   9       44.10       50.67     20.75 o 
  11   5   9       94.57      112.58     24.83 o 
  12   5   9        0.91      -31.28     31.28 o 
  13   5   9        8.09       16.32     40.79 o 
   1   6   9      755.02      738.71     39.84 o 
   2   6   9      268.22      266.60     27.19 o 
   3   6   9        0.53        6.24     14.09 o 
   4   6   9     1075.23     1069.93     40.37 o 
   5   6   9        5.31       12.20     13.79 o 
   6   6   9      548.93      520.90     68.89 o 
   7   6   9        9.01       10.03     16.18 o 
   8   6   9        9.38       12.26     17.48 o 
   9   6   9      550.26      571.68     41.11 o 
  10   6   9       15.48       23.26     20.38 o 
  11   6   9       75.16       90.53     25.88 o 
   0   7   9     1039.80     1006.01    122.38 o 
   1   7   9      107.45       78.38     20.32 o 
   2   7   9      657.57      676.26     35.93 o 
   3   7   9        6.33       11.21     14.86 o 
   4   7   9      299.40      276.94     34.02 o 
   5   7   9        1.09        8.12     18.31 o 
   6   7   9        2.68       -9.85     17.71 o 
   7   7   9      134.55      100.98     24.83 o 
   8   7   9       23.19       22.05     22.74 o 
   9   7   9        0.41       -1.95     21.34 o 
   1   8   9      203.77      201.07     22.68 o 
   2   8   9       68.23       66.11     17.26 o 
   3   8   9       39.84       16.29     17.42 o 
   4   8   9       90.78      133.44     27.60 o 
   5   8   9        2.27       -2.37     20.21 o 
   6   8   9       17.88      -13.81     19.06 o 
   0   0  10       59.43       95.84      9.45 o 
   1   0  10     1394.48     1311.86     22.54 o 
   2   0  10      633.84      740.69     18.94 o 
   3   0  10       29.98       -1.64      6.48 o 
   4   0  10       44.31       62.17      8.42 o 
   5   0  10     2077.69     2158.51     37.74 o 
   6   0  10       10.31       23.22     12.17 o 
   7   0  10     2770.02     2665.09     54.64 o 
   8   0  10     5895.75     5675.60     94.64 o 
   9   0  10       35.68       68.28     18.84 o 
  10   0  10      855.00      880.74     34.08 o 
  11   0  10       43.64       30.24     18.35 o 
  12   0  10       13.67       40.19     17.68 o 
  13   0  10        2.45       -8.39     16.81 o 
  14   0  10        4.14       30.15     19.55 o 
  15   0  10        1.58        7.82     22.44 o 
   1   1  10     1323.56     1348.30     18.59 o 
   2   1  10     1352.26     1257.48     18.01 o 
   3   1  10      756.57      767.65     15.37 o 
   4   1  10     2133.72     2011.36     26.84 o 
   5   1  10      215.04      260.51     11.44 o 
   6   1  10     1751.63     1657.10     25.81 o 
   7   1  10      332.79      368.85     13.15 o 
   8   1  10     4596.26     4429.15     51.54 o 
   9   1  10      210.70      212.17     14.89 o 
  10   1  10       93.96       75.68     15.45 o 
  11   1  10      115.75       88.88     16.86 o 
  12   1  10      351.79      315.86     25.50 o 
  13   1  10       10.97       10.95     17.61 o 
  14   1  10       39.01       29.63     20.52 o 
  15   1  10       16.76      -15.71     27.88 o 
   0   2  10    14525.37    15126.24    198.76 o 
   1   2  10     1235.21     1272.67     21.07 o 
   2   2  10      480.18      460.45     11.94 o 
   3   2  10      173.27      232.43     10.87 o 
   4   2  10      579.82      515.01     13.42 o 
   5   2  10        0.23        3.14      5.28 o 
   6   2  10       23.27       23.56      6.83 o 
   7   2  10       75.89       66.45      8.51 o 
   8   2  10     4342.40     4238.26     49.37 o 
   9   2  10       35.28       27.97      7.82 o 
  10   2  10     1894.03     1946.03     36.60 o 
  11   2  10        1.20       -4.00     11.58 o 
  12   2  10      160.96      179.50     15.37 o 
  13   2  10       27.96        8.55     12.09 o 
  14   2  10        0.19       16.32     19.55 o 
  15   2  10        0.87       -6.10     27.20 o 
   1   3  10       22.05       57.70     12.56 o 
   2   3  10     5878.00     5854.23     85.58 o 
   3   3  10      483.51      540.82     22.48 o 
   4   3  10     2276.03     2178.80     34.11 o 
   5   3  10      722.18      716.03     23.74 o 
   6   3  10      855.27      821.25     21.12 o 
   7   3  10      103.67      116.14     11.28 o 
   8   3  10     3911.58     3906.69     57.52 o 
   9   3  10       96.07       90.92      9.99 o 
  10   3  10       15.62        9.24     10.68 o 
  11   3  10      293.73      277.83     22.84 o 
  12   3  10      375.22      383.99     42.50 o 
  13   3  10        0.16       -1.60     14.55 o 
  14   3  10        6.03       -4.55     16.88 o 
   0   4  10     2362.71     2161.62    132.58 o 
   1   4  10       47.32       30.46     10.67 o 
   2   4  10       42.87       36.67     10.85 o 
   3   4  10      111.34      106.29     13.36 o 
   4   4  10      108.93       85.32     17.48 o 
   5   4  10      139.29      154.60     20.61 o 
   6   4  10       95.08       65.20     18.29 o 
   7   4  10      134.98      109.34     12.43 o 
   8   4  10     2428.58     2444.10     36.01 o 
   9   4  10        0.28       -2.57      7.70 o 
  10   4  10      783.53      766.54     23.40 o 
  11   4  10        2.60        6.82     11.73 o 
  12   4  10       40.04       32.80     17.35 o 
  13   4  10       11.38       19.97     14.19 o 
   1   5  10      420.80      427.33     23.83 o 
   2   5  10      742.61      725.81     34.15 o 
   3   5  10      242.85      253.75     37.63 o 
   4   5  10      766.02      766.94     38.14 o 
   5   5  10       59.32       33.49     29.93 o 
   6   5  10      564.48      592.67     30.40 o 
   7   5  10       40.65       17.17     13.69 o 
   8   5  10     1073.49     1123.90     76.77 o 
   9   5  10       55.19       25.53     18.02 o 
  10   5  10       52.62       73.56     21.11 o 
  11   5  10       15.08       33.22     20.21 o 
  12   5  10       92.57       69.35     44.87 o 
   0   6  10      253.54      284.13     32.91 o 
   1   6  10      118.86      102.20     23.75 o 
   2   6  10       12.90       24.64     15.24 o 
   3   6  10       10.31       -2.21     14.38 o 
   4   6  10       37.04       29.10     14.63 o 
   5   6  10      116.32      124.61     26.05 o 
   6   6  10        9.37       -5.99     13.99 o 
   7   6  10       52.40       86.64     21.80 o 
   8   6  10      587.97      548.43     47.66 o 
   9   6  10       41.26       43.20     20.21 o 
  10   6  10      192.04      248.68     73.36 o 
  11   6  10        1.37       -4.41     20.08 o 
   1   7  10        1.75       22.44     17.32 o 
   2   7  10      425.26      444.49     38.42 o 
   3   7  10        0.96       10.91     15.27 o 
   4   7  10       78.48       51.41     21.39 o 
   5   7  10       15.92       16.34     15.35 o 
   6   7  10       69.13       60.80     21.17 o 
   7   7  10       42.40       42.16     21.60 o 
   8   7  10      470.85      479.11     42.39 o 
   9   7  10       70.38       97.67     26.06 o 
   0   8  10      284.87      354.23     45.67 o 
   1   8  10        7.64        3.35     14.17 o 
   2   8  10        4.89       -2.33     15.98 o 
   3   8  10        0.03        3.61     16.02 o 
   4   8  10       14.63        9.89     19.50 o 
   5   8  10        0.80       -3.64     20.63 o 
   1   0  11     1413.81     1207.90     20.17 o 
   2   0  11      866.08      806.05     21.17 o 
   3   0  11      555.04      586.17     18.45 o 
   4   0  11     2604.79     2468.31     41.47 o 
   5   0  11      168.82      169.95     22.18 o 
   6   0  11      948.20      969.36     25.42 o 
   7   0  11     1240.42     1178.27     35.54 o 
   8   0  11      544.56      508.06     74.16 o 
   9   0  11      172.27      152.27     21.16 o 
  10   0  11        0.20        2.03     11.99 o 
  11   0  11       84.70       50.13     20.24 o 
  12   0  11      101.59      110.85     19.34 o 
  13   0  11      210.72      111.47     24.50 o 
  14   0  11      562.88      531.34     39.89 o 
  15   0  11        0.03       10.14     30.60 o 
   0   1  11    12391.76    12718.83    128.58 o 
   1   1  11    11837.85    12238.15     93.41 o 
   2   1  11    11996.82    11869.36     91.17 o 
   3   1  11     3000.24     2953.65     30.36 o 
   4   1  11      158.46      117.59      6.77 o 
   5   1  11     2104.83     2234.25     30.15 o 
   6   1  11        1.32       -5.15      5.15 o 
   7   1  11      690.14      711.43     18.05 o 
   8   1  11      181.58      183.06     14.06 o 
   9   1  11       22.88       35.05     12.01 o 
  10   1  11      579.86      542.54     36.51 o 
  11   1  11      327.03      329.97     24.65 o 
  12   1  11      172.54      177.64     27.77 o 
  13   1  11      123.73      140.69     25.47 o 
  14   1  11       12.06       12.70     19.69 o 
  15   1  11       12.49       22.42     21.62 o 
   1   2  11     8102.34     7918.14     80.99 o 
   2   2  11       59.50       57.66      5.74 o 
   3   2  11      882.86      873.93     15.09 o 
   4   2  11      184.65      177.58      8.31 o 
   5   2  11       56.09       56.34      7.43 o 
   6   2  11      262.00      245.52     11.36 o 
   7   2  11     1271.23     1291.91     25.06 o 
   8   2  11      534.89      561.66     24.75 o 
   9   2  11      211.25      215.14     13.89 o 
  10   2  11       53.48       52.91     10.19 o 
  11   2  11      317.87      343.12     24.73 o 
  12   2  11       29.39       38.16     11.51 o 
  13   2  11       84.12       64.06     12.92 o 
  14   2  11      243.15      268.52     31.69 o 
  15   2  11        0.15      -15.09     20.12 o 
   0   3  11     1790.66     1617.95     52.78 o 
   1   3  11     5228.20     5422.51     93.81 o 
   2   3  11     3100.99     3013.38     43.25 o 
   3   3  11      681.71      730.39     18.77 o 
   4   3  11      349.93      327.98     12.78 o 
   5   3  11       49.94       68.34      9.08 o 
   6   3  11       55.89       32.68      8.25 o 
   7   3  11      137.04      152.34     19.99 o 
   8   3  11      153.61      147.39     12.34 o 
   9   3  11        5.69       -6.51      6.51 o 
  10   3  11      177.97      158.05     18.66 o 
  11   3  11      138.74      101.63     18.67 o 
  12   3  11        4.83        2.39     14.13 o 
  13   3  11       90.38       93.77     19.48 o 
  14   3  11       17.04       20.77     17.74 o 
   1   4  11     1527.73     1568.94     75.96 o 
   2   4  11       93.33       97.54     14.33 o 
   3   4  11       79.69      102.10     13.75 o 
   4   4  11      186.82      210.63     22.50 o 
   5   4  11       50.56       84.96     18.11 o 
   6   4  11      358.65      353.03     27.52 o 
   7   4  11      648.56      637.69     19.95 o 
   8   4  11      269.87      274.07     12.49 o 
   9   4  11       76.44      117.64     11.48 o 
  10   4  11       29.01       28.29     11.40 o 
  11   4  11       70.66       55.44     13.47 o 
  12   4  11       10.07       29.52     14.02 o 
  13   4  11       77.93       93.44     17.44 o 
   0   5  11     2330.13     2351.63     75.67 o 
   1   5  11     1540.01     1464.03     41.21 o 
   2   5  11     2565.65     2569.41     56.71 o 
   3   5  11      764.51      747.92     41.02 o 
   4   5  11      164.54      239.79     25.10 o 
   5   5  11      660.84      673.56     37.57 o 
   6   5  11        0.55        9.39     12.89 o 
   7   5  11      429.76      459.41     47.11 o 
   8   5  11       35.00       21.13     17.99 o 
   9   5  11        0.05      -10.10     15.28 o 
  10   5  11      171.88      143.26     24.47 o 
  11   5  11      142.93      161.03     27.41 o 
  12   5  11       63.79       40.79     38.07 o 
   1   6  11      925.51      964.22     36.36 o 
   2   6  11      171.56      175.49     27.55 o 
   3   6  11       97.74       52.67     19.09 o 
   4   6  11      309.65      333.61     31.35 o 
   5   6  11       49.97       29.27     15.59 o 
   6   6  11       45.70       33.24     16.15 o 
   7   6  11      160.29      150.72     26.67 o 
   8   6  11       71.72       58.77     22.37 o 
   9   6  11       56.88       61.54     23.23 o 
  10   6  11        2.99       13.66     19.92 o 
  11   6  11       15.55       32.22     23.76 o 
   0   7  11      874.57      860.00     54.17 o 
   1   7  11      269.44      310.27     43.97 o 
   2   7  11      595.53      574.89     40.46 o 
   3   7  11       48.30       29.74     17.04 o 
   4   7  11        2.12       16.26     15.32 o 
   5   7  11       15.80       13.88     15.41 o 
   6   7  11        1.23        3.42     18.57 o 
   7   7  11       42.01       35.81     23.55 o 
   8   7  11        8.55       -4.46     19.58 o 
   1   8  11      284.08      322.70     31.05 o 
   2   8  11        5.67      -12.64     15.62 o 
   3   8  11       11.32        2.85     16.34 o 
   4   8  11       15.05       34.50     19.80 o 
   5   8  11        8.87      -13.14     19.06 o 
   0   0  12      799.12      831.19     24.53 o 
   1   0  12      715.34      762.32     22.20 o 
   2   0  12       39.72       44.45      8.07 o 
   3   0  12     7071.93     7345.21     93.61 o 
   4   0  12      591.26      604.75     19.71 o 
   5   0  12     4868.52     4655.61     66.93 o 
   6   0  12     1937.84     2068.37     39.35 o 
   7   0  12      825.71      788.95     29.75 o 
   8   0  12      396.27      420.77     35.44 o 
   9   0  12     1074.84     1038.33     41.85 o 
  10   0  12      199.78      210.46     30.05 o 
  11   0  12       69.32       58.31     21.19 o 
  12   0  12      321.34      341.64     26.75 o 
  13   0  12      190.97      208.02     28.35 o 
  14   0  12        5.99       -0.60     19.69 o 
  15   0  12       70.02       50.10     24.50 o 
   1   1  12     1723.50     1767.22     20.62 o 
   2   1  12       13.59       36.89      4.67 o 
   3   1  12      117.36      120.62      6.85 o 
   4   1  12      316.28      321.59      9.84 o 
   5   1  12     1480.38     1466.94     22.26 o 
   6   1  12      585.95      586.08     16.29 o 
   7   1  12     2955.47     3042.65     40.23 o 
   8   1  12      199.70      220.85     15.00 o 
   9   1  12       32.46       36.90     11.99 o 
  10   1  12        7.94       -7.49     10.56 o 
  11   1  12      789.59      753.22     39.02 o 
  12   1  12      219.32      254.09     41.94 o 
  13   1  12      332.08      352.18     28.62 o 
  14   1  12       52.91       66.77     23.02 o 
  15   1  12       20.01       -2.10     30.60 o 
   0   2  12       30.54       31.62     11.14 o 
   1   2  12      370.31      387.66     15.41 o 
   2   2  12        6.84        5.98      4.30 o 
   3   2  12     3777.24     3761.55     39.27 o 
   4   2  12      299.42      287.41     10.65 o 
   5   2  12     2654.96     2620.86     36.95 o 
   6   2  12     1104.41     1121.39     42.81 o 
   7   2  12      452.48      458.99     18.24 o 
   8   2  12      110.13      133.03     10.86 o 
   9   2  12      332.20      347.05     16.76 o 
  10   2  12       55.18       53.99     11.82 o 
  11   2  12        6.90        9.67     10.63 o 
  12   2  12      218.05      245.08     21.39 o 
  13   2  12       61.40       66.97     15.11 o 
  14   2  12        3.89       -0.68     19.23 o 
   1   3  12     2562.41     2402.03     88.91 o 
   2   3  12      294.26      269.76     12.43 o 
   3   3  12     1003.43     1006.91     23.10 o 
   4   3  12     1235.64     1218.66     24.32 o 
   5   3  12      492.69      482.98     16.95 o 
   6   3  12     1492.94     1449.88     40.42 o 
   7   3  12     3967.39     4061.89     59.20 o 
   8   3  12        8.10       16.84      8.49 o 
   9   3  12      170.48      168.19     24.76 o 
  10   3  12        0.22       -3.96     16.37 o 
  11   3  12      442.73      407.54     51.83 o 
  12   3  12       81.50       60.12     17.28 o 
  13   3  12      168.80      192.71     31.64 o 
  14   3  12       38.66       34.18     25.60 o 
   0   4  12       51.47       56.89     17.77 o 
   1   4  12       48.09       34.14     11.59 o 
   2   4  12       66.14      100.36     16.49 o 
   3   4  12     2147.95     2189.80     59.14 o 
   4   4  12      353.41      322.80     35.70 o 
   5   4  12     2980.38     3054.89     73.77 o 
   6   4  12      719.02      708.66     36.50 o 
   7   4  12      600.66      618.08     35.13 o 
   8   4  12        2.51       -5.55      6.27 o 
   9   4  12      152.59      126.53     17.26 o 
  10   4  12       27.52       15.61      9.79 o 
  11   4  12        1.06       -1.44     16.04 o 
  12   4  12      116.39      138.00     23.24 o 
  13   4  12       29.67       35.68     15.61 o 
   1   5  12       33.50       -3.77     11.26 o 
   2   5  12       61.92       44.30     14.06 o 
   3   5  12       43.68       42.34     16.92 o 
   4   5  12      118.69      106.48     19.70 o 
   5   5  12      292.32      250.98     27.09 o 
   6   5  12      154.48      131.68     24.95 o 
   7   5  12      866.65      963.12     39.52 o 
   8   5  12      111.61      148.52     29.56 o 
   9   5  12        9.08       10.80     17.40 o 
  10   5  12        0.02        5.47     16.86 o 
  11   5  12      179.41      203.61     37.01 o 
  12   5  12       45.84       48.95     40.79 o 
   0   6  12      254.47      233.11     31.94 o 
   1   6  12      103.21       90.12     17.28 o 
   2   6  12       12.02       13.15     15.61 o 
   3   6  12      953.09     1055.56     82.61 o 
   4   6  12       26.00       15.93     17.13 o 
   5   6  12      415.85      439.15     35.33 o 
   6   6  12      165.01      180.79     24.22 o 
   7   6  12       27.68       22.17     28.43 o 
   8   6  12       40.13       45.71     19.98 o 
   9   6  12      134.92      170.06     28.78 o 
  10   6  12       29.60       33.67     24.60 o 
   1   7  12      166.61      124.08     24.27 o 
   2   7  12        0.04      -15.43     15.43 o 
   3   7  12       59.98       69.99     21.18 o 
   4   7  12       89.75       88.06     20.40 o 
   5   7  12       74.64       65.27     27.09 o 
   6   7  12       94.09       54.95     23.18 o 
   7   7  12      305.57      333.32     36.56 o 
   8   7  12        2.08       19.12     21.68 o 
   0   8  12       22.16       44.87     39.43 o 
   1   8  12        0.76       -0.55     19.09 o 
   2   8  12        3.00       10.30     17.37 o 
   3   8  12      139.73      102.08     23.08 o 
   4   8  12       21.22       43.50     20.43 o 
   1   0  13     4436.14     4034.40     46.98 o 
   2   0  13        8.81        5.00      7.14 o 
   3   0  13    10429.15    10263.63    125.24 o 
   4   0  13     1895.60     1807.55     35.86 o 
   5   0  13     1566.94     1622.92     50.64 o 
   6   0  13      113.16      159.03     13.10 o 
   7   0  13     1152.06     1047.90     34.43 o 
   8   0  13       90.73      125.78     16.74 o 
   9   0  13      961.56      963.49     74.85 o 
  10   0  13       19.31       32.44     13.62 o 
  11   0  13       69.04       42.77     15.07 o 
  12   0  13       20.68        9.41     15.45 o 
  13   0  13       26.78       51.14     27.20 o 
  14   0  13      256.90      325.37     35.09 o 
  15   0  13       53.82       46.67     23.98 o 
   0   1  13     1132.76     1157.32     23.09 o 
   1   1  13      882.41      838.16     14.12 o 
   2   1  13     1679.91     1731.54     21.15 o 
   3   1  13     2012.11     1924.41     24.12 o 
   4   1  13       80.50      116.20      7.33 o 
   5   1  13     3107.29     3096.85     41.77 o 
   6   1  13      549.90      530.28     15.93 o 
   7   1  13       31.77       15.22      7.18 o 
   8   1  13        1.63        6.41      9.07 o 
   9   1  13       42.70       45.00     12.35 o 
  10   1  13       36.19       33.89     12.88 o 
  11   1  13       68.91       41.51     13.94 o 
  12   1  13      184.64      162.90     21.95 o 
  13   1  13      431.49      423.83     64.00 o 
  14   1  13       31.62       39.43     22.05 o 
   1   2  13     6131.44     6021.37     56.86 o 
   2   2  13      381.83      388.81     10.58 o 
   3   2  13     4423.71     4268.79     43.93 o 
   4   2  13     1384.82     1299.82     25.13 o 
   5   2  13     1128.60     1056.12     22.09 o 
   6   2  13        2.54        6.12      6.79 o 
   7   2  13      218.78      236.47     12.71 o 
   8   2  13      258.77      215.53     13.13 o 
   9   2  13      760.22      776.79     24.99 o 
  10   2  13       11.43       15.26      9.91 o 
  11   2  13      104.68      100.37     13.50 o 
  12   2  13       46.81       38.70     12.62 o 
  13   2  13       18.39       34.83     12.58 o 
  14   2  13      125.98      145.31     24.06 o 
   0   3  13     1079.40     1024.13     44.20 o 
   1   3  13      501.92      497.15     30.70 o 
   2   3  13     2936.99     2852.43     43.94 o 
   3   3  13       83.15      103.34     10.08 o 
   4   3  13      389.57      394.94     15.09 o 
   5   3  13      223.58      217.48     12.92 o 
   6   3  13      678.45      622.75     20.59 o 
   7   3  13       93.54       85.49     11.39 o 
   8   3  13      359.96      391.13     18.62 o 
   9   3  13       11.87        2.85      8.60 o 
  10   3  13       90.76       86.92     16.81 o 
  11   3  13       20.00        8.10     13.72 o 
  12   3  13       82.65       52.65     17.54 o 
  13   3  13      201.20      189.12     24.97 o 
  14   3  13       45.00       64.42     38.98 o 
   1   4  13     1571.21     1539.50     41.35 o 
   2   4  13      121.52      158.55     17.23 o 
   3   4  13     3070.70     3093.42     74.06 o 
   4   4  13     1183.63     1169.46     44.22 o 
   5   4  13      607.62      627.16     48.14 o 
   6   4  13      216.78      215.35     24.03 o 
   7   4  13      254.14      275.95     16.18 o 
   8   4  13       52.13       45.97      8.47 o 
   9   4  13      269.29      264.92     18.06 o 
  10   4  13       10.95        8.70     11.38 o 
  11   4  13       14.30       12.46     12.29 o 
  12   4  13        9.08        8.61     13.01 o 
  13   4  13       12.57       15.49     15.18 o 
   0   5  13       12.94       12.24     16.26 o 
   1   5  13      225.47      219.05     20.42 o 
   2   5  13      187.22      244.86     26.17 o 
   3   5  13      345.37      372.33     31.67 o 
   4   5  13       12.50        0.68     14.38 o 
   5   5  13     1211.78     1165.31     47.85 o 
   6   5  13      161.80      165.53     32.93 o 
   7   5  13        3.32        2.52     14.23 o 
   8   5  13        1.00       -6.34     14.38 o 
   9   5  13       19.16       31.68     18.94 o 
  10   5  13        6.76       -0.64     17.45 o 
  11   5  13        8.15      -34.00     36.71 o 
   1   6  13     1194.05     1341.45     52.31 o 
   2   6  13        0.30       -2.55     19.83 o 
   3   6  13     1176.84     1191.49     50.44 o 
   4   6  13      150.66      132.10     24.17 o 
   5   6  13       74.85       54.01     20.61 o 
   6   6  13       12.09       19.00     15.31 o 
   7   6  13      115.71      146.63     26.66 o 
   8   6  13       71.35       69.60     23.76 o 
   9   6  13       91.91       73.93     25.52 o 
  10   6  13        4.18       -6.22     19.81 o 
   0   7  13       93.11       65.27     39.43 o 
   1   7  13       18.29       21.52     19.60 o 
   2   7  13      233.93      274.41     31.75 o 
   3   7  13       56.26       53.97     20.81 o 
   4   7  13        2.78        2.92     15.53 o 
   5   7  13       73.58       64.51     19.37 o 
   6   7  13       55.23       83.19     32.31 o 
   7   7  13       17.67        2.97     20.49 o 
   1   8  13      280.35      345.14    106.07 o 
   2   8  13       28.19       17.36     17.66 o 
   3   8  13      234.22      237.87     28.87 o 
   0   0  14      349.54      296.08     16.57 o 
   1   0  14       45.96       67.30      7.48 o 
   2   0  14     4095.46     4070.32     61.14 o 
   3   0  14       10.41        5.94      7.79 o 
   4   0  14      853.24      806.25     24.37 o 
   5   0  14       14.08        0.28      8.22 o 
   6   0  14      935.29      879.77     26.67 o 
   7   0  14      427.24      429.86     24.13 o 
   8   0  14      533.23      571.76     27.82 o 
   9   0  14      113.05       90.72     23.95 o 
  10   0  14      334.40      350.65     25.48 o 
  11   0  14       29.28       39.08     15.89 o 
  12   0  14      127.23      175.18     22.88 o 
  13   0  14       11.04      -13.87     16.81 o 
  14   0  14        1.85        3.75     19.69 o 
   1   1  14      618.03      577.71     12.52 o 
   2   1  14      681.05      647.88     13.09 o 
   3   1  14      771.56      843.92     15.90 o 
   4   1  14     1469.80     1376.37     20.69 o 
   5   1  14     1795.34     1703.45     23.98 o 
   6   1  14     2677.32     2706.21     37.73 o 
   7   1  14       12.68       15.71      7.14 o 
   8   1  14      163.31      186.53     15.05 o 
   9   1  14     1091.04     1070.60     34.15 o 
  10   1  14       26.99       -5.15     19.82 o 
  11   1  14      154.44      163.05     19.23 o 
  12   1  14       30.66       54.54     17.71 o 
  13   1  14       29.08       38.34     17.79 o 
  14   1  14       12.22       49.13     27.20 o 
   0   2  14     5393.61     5413.13     75.65 o 
   1   2  14     1186.96     1215.29     22.07 o 
   2   2  14     4619.48     4699.36     47.84 o 
   3   2  14     1183.18     1125.48     20.88 o 
   4   2  14       74.24       56.64      7.33 o 
   5   2  14       51.61       49.71      8.14 o 
   6   2  14      484.31      466.92     16.51 o 
   7   2  14      496.91      472.62     33.24 o 
   8   2  14      339.52      351.47     17.64 o 
   9   2  14      500.94      520.24     20.48 o 
  10   2  14      607.86      662.74     23.36 o 
  11   2  14       37.66       30.93     12.17 o 
  12   2  14      188.52      225.75     18.19 o 
  13   2  14       12.90       12.70     11.81 o 
  14   2  14        0.06      -16.55     16.55 o 
   1   3  14     3598.67     3455.95     50.79 o 
   2   3  14      324.61      346.37     19.08 o 
   3   3  14      889.63      770.42     22.12 o 
   4   3  14       92.22       97.21      9.87 o 
   5   3  14     1804.22     1699.07     33.13 o 
   6   3  14      482.83      489.25     19.25 o 
   7   3  14       30.09       29.35      9.87 o 
   8   3  14       60.25       41.27     10.69 o 
   9   3  14     1088.36     1165.86     37.48 o 
  10   3  14       21.68        7.95     13.28 o 
  11   3  14      413.44      364.45     28.21 o 
  12   3  14       20.55      -12.01     13.48 o 
  13   3  14       26.98        6.67     16.41 o 
   0   4  14      256.65      262.82     29.92 o 
   1   4  14      559.65      577.10     36.11 o 
   2   4  14     1073.03     1110.22     35.67 o 
   3   4  14      597.55      568.25     32.96 o 
   4   4  14      219.24      204.59     23.76 o 
   5   4  14        1.32       10.58     14.75 o 
   6   4  14      289.09      262.02     25.20 o 
   7   4  14      206.78      215.20     17.56 o 
   8   4  14      250.19      279.73     13.78 o 
   9   4  14      124.17      130.02     17.73 o 
  10   4  14      138.00      206.80     35.28 o 
  11   4  14       20.57       37.43     15.23 o 
  12   4  14       44.67       21.13     18.12 o 
   1   5  14       13.43       -4.94     11.89 o 
   2   5  14       98.59      124.42     31.25 o 
   3   5  14      183.10      205.02     25.28 o 
   4   5  14      835.77      889.41     43.70 o 
   5   5  14      348.55      357.29     38.86 o 
   6   5  14     1108.41     1269.58     51.80 o 
   7   5  14        0.31       11.26     16.86 o 
   8   5  14       64.87       75.31     17.89 o 
   9   5  14      321.59      332.89     40.00 o 
  10   5  14       10.65       23.59     19.67 o 
  11   5  14       37.33       21.76     42.15 o 
   0   6  14      418.18      451.49     41.04 o 
   1   6  14       37.05       28.74     17.99 o 
   2   6  14      582.58      525.15     37.57 o 
   3   6  14       11.62        7.67     17.00 o 
   4   6  14       91.64      107.54     23.53 o 
   5   6  14        3.62       -6.94     16.69 o 
   6   6  14       90.68       87.21     20.36 o 
   7   6  14      137.21      137.55     26.81 o 
   8   6  14       77.57       56.18     22.57 o 
   9   6  14       10.35        5.17     30.38 o 
   1   7  14       25.33       28.51     20.29 o 
   2   7  14       49.88       72.83     33.51 o 
   3   7  14       65.10       63.85     21.87 o 
   4   7  14       54.67       56.46     22.77 o 
   5   7  14       57.83       41.17     20.61 o 
   6   7  14       61.00       90.70     25.62 o 
   7   7  14        6.04       28.62     21.87 o 
   0   8  14      116.93       36.71     40.79 o 
   1   8  14       91.83      112.72     36.39 o 
   1   0  15     3237.30     3326.38     43.00 o 
   2   0  15     1978.29     2016.88     34.65 o 
   3   0  15      531.22      572.36     21.35 o 
   4   0  15     1635.08     1457.77     61.24 o 
   5   0  15       69.68       68.76     13.15 o 
   6   0  15     2375.71     2480.83     55.63 o 
   7   0  15      332.48      396.91     24.20 o 
   8   0  15     1015.61     1047.31     37.45 o 
   9   0  15      390.35      373.91     39.41 o 
  10   0  15      271.68      281.40     27.86 o 
  11   0  15       79.35       95.73     27.12 o 
  12   0  15      202.98      192.46     23.74 o 
  13   0  15       43.13       31.28     20.19 o 
  14   0  15        7.48        5.44     20.12 o 
   0   1  15     8025.35     8003.80     82.50 o 
   1   1  15        0.56        2.85      4.64 o 
   2   1  15      930.64      878.71     15.51 o 
   3   1  15      283.62      307.80     10.67 o 
   4   1  15      554.97      532.38     14.67 o 
   5   1  15      259.29      267.55     11.56 o 
   6   1  15       48.88       66.82      8.15 o 
   7   1  15      307.96      242.38     15.93 o 
   8   1  15      676.17      623.48     28.35 o 
   9   1  15        6.26       12.03     11.46 o 
  10   1  15      886.99      846.99     32.90 o 
  11   1  15        0.02      -11.89     11.89 o 
  12   1  15       30.52       14.07     27.45 o 
  13   1  15       41.31       15.46     18.10 o 
  14   1  15       48.69       34.82     22.05 o 
   1   2  15        0.20       -4.28      5.22 o 
   2   2  15     4878.53     4879.78     50.05 o 
   3   2  15      233.60      258.94     14.20 o 
   4   2  15       13.72        6.79      6.29 o 
   5   2  15      251.40      249.00     13.04 o 
   6   2  15       10.45       16.25      7.84 o 
   7   2  15      236.96      210.57     13.75 o 
   8   2  15     1158.08     1206.10     29.40 o 
   9   2  15      573.13      584.62     21.79 o 
  10   2  15       20.13        6.68     10.18 o 
  11   2  15        3.07       13.77     10.59 o 
  12   2  15      261.86      281.68     19.38 o 
  13   2  15       65.27       68.02     26.31 o 
  14   2  15       17.56        7.64     18.16 o 
   0   3  15    15037.37    14498.54    198.46 o 
   1   3  15      216.48      213.76     12.73 o 
   2   3  15     1232.93     1245.03     28.63 o 
   3   3  15      102.67      121.05     11.82 o 
   4   3  15        2.58       -5.40      7.23 o 
   5   3  15      410.63      403.06     23.20 o 
   6   3  15      181.49      172.12     13.67 o 
   7   3  15      314.14      307.02     17.65 o 
   8   3  15      220.23      237.07     16.26 o 
   9   3  15        0.12      -10.90     10.90 o 
  10   3  15     1052.55     1057.07     35.22 o 
  11   3  15        4.78       23.51     14.84 o 
  12   3  15        5.77       18.36     16.20 o 
  13   3  15       63.03       71.36     27.72 o 
   1   4  15      312.43      356.16     23.18 o 
   2   4  15     2021.13     1982.04     48.75 o 
   3   4  15       85.25       81.02     18.71 o 
   4   4  15      314.67      275.88     28.24 o 
   5   4  15       98.45      121.15     21.45 o 
   6   4  15      230.58      240.81     15.35 o 
   7   4  15      271.82      243.41     18.84 o 
   8   4  15      647.27      673.45     20.75 o 
   9   4  15      351.53      331.74     17.13 o 
  10   4  15        9.20       -5.74     10.97 o 
  11   4  15        2.34      -18.42     29.98 o 
  12   4  15      116.66       99.71     16.99 o 
   0   5  15     1600.20     1726.09     68.50 o 
   1   5  15        0.33       19.84     13.05 o 
   2   5  15      174.44      174.08     24.44 o 
   3   5  15       17.99        8.44     15.17 o 
   4   5  15       93.21       99.43     21.56 o 
   5   5  15      100.23       97.36     22.21 o 
   6   5  15       15.03       16.32     17.27 o 
   7   5  15       65.10       78.54     21.28 o 
   8   5  15      201.27      229.16     25.51 o 
   9   5  15       17.13       -4.07     16.95 o 
  10   5  15      153.12      175.15     28.20 o 
  11   5  15        0.17       29.92     39.43 o 
   1   6  15      195.40      248.41     49.26 o 
   2   6  15      343.90      374.72     33.63 o 
   3   6  15       77.76       86.36     22.07 o 
   4   6  15       96.22       83.13     22.21 o 
   5   6  15       33.02       35.11     20.08 o 
   6   6  15       83.07      103.97     24.36 o 
   7   6  15       25.52       12.63     16.48 o 
   8   6  15      129.66      192.19     34.72 o 
   9   6  15       64.96       51.62     33.32 o 
   0   7  15     1543.81     1622.26    115.58 o 
   1   7  15       20.42       39.93     20.67 o 
   2   7  15      165.13      159.59     27.31 o 
   3   7  15        0.35        9.28     18.90 o 
   4   7  15        9.25       -1.85     18.02 o 
   5   7  15        1.60       10.14     17.04 o 
   6   7  15       24.76       21.64     18.87 o 
   0   0  16      498.27      537.54     22.94 o 
   1   0  16      232.44      244.08     14.39 o 
   2   0  16      107.40       77.38     11.30 o 
   3   0  16     4001.66     4017.87     63.91 o 
   4   0  16      942.39      898.96     27.41 o 
   5   0  16     1501.83     1486.78     35.39 o 
   6   0  16      628.17      677.01     29.64 o 
   7   0  16      664.76      772.38     32.12 o 
   8   0  16      190.28      219.56     21.46 o 
   9   0  16      131.66      106.43     18.00 o 
  10   0  16       33.74       58.58     16.96 o 
  11   0  16      410.99      406.39     29.16 o 
  12   0  16      203.07      246.26     49.33 o 
  13   0  16        0.62       18.18     20.66 o 
  14   0  16       76.94       70.99     25.36 o 
   1   1  16     7052.19     6626.87     56.51 o 
   2   1  16     1780.00     1742.00     23.12 o 
   3   1  16      398.63      385.64     12.22 o 
   4   1  16     2359.42     2251.36     29.19 o 
   5   1  16      880.91      834.70     18.83 o 
   6   1  16     1335.19     1320.15     24.04 o 
   7   1  16       11.10       24.21      8.85 o 
   8   1  16      271.23      270.07     23.20 o 
   9   1  16      315.80      302.57     22.15 o 
  10   1  16       64.19       64.68     15.21 o 
  11   1  16       43.25       53.41     16.24 o 
  12   1  16       28.55       40.17     19.42 o 
  13   1  16        0.03        0.15     23.43 o 
  14   1  16       73.74       25.16     22.12 o 
   0   2  16       11.55       -1.13      8.31 o 
   1   2  16     1500.42     1463.22     25.92 o 
   2   2  16      106.45      118.09      8.74 o 
   3   2  16     2218.88     2271.51     30.85 o 
   4   2  16      205.21      219.67     15.92 o 
   5   2  16      692.94      654.87     30.20 o 
   6   2  16      697.70      676.79     20.35 o 
   7   2  16        4.53        0.28      8.13 o 
   8   2  16      758.06      746.90     24.00 o 
   9   2  16        0.20       -1.86      9.62 o 
  10   2  16      146.81      161.75     15.07 o 
  11   2  16      280.73      268.56     18.04 o 
  12   2  16      148.79      122.30     15.80 o 
  13   2  16       14.57       13.88     18.32 o 
   1   3  16     5568.15     5359.84     62.33 o 
   2   3  16      729.50      692.65     24.93 o 
   3   3  16      110.89       80.84     12.65 o 
   4   3  16      973.15      961.82     24.57 o 
   5   3  16      224.78      223.92     14.54 o 
   6   3  16      768.60      725.13     26.08 o 
   7   3  16      521.83      489.20     21.02 o 
   8   3  16       95.01       99.76     13.64 o 
   9   3  16       68.45       68.80     14.18 o 
  10   3  16        5.53        4.49     12.82 o 
  11   3  16      102.18       71.55     18.41 o 
  12   3  16       16.31        4.43     15.46 o 
  13   3  16        0.04      -15.66     15.66 o 
   0   4  16       93.95      102.01     23.81 o 
   1   4  16      425.70      455.64     25.90 o 
   2   4  16        3.57        8.35     12.53 o 
   3   4  16      865.80      941.05     42.62 o 
   4   4  16      261.42      302.78     28.52 o 
   5   4  16        6.42       24.28     16.21 o 
   6   4  16      414.70      371.42     19.25 o 
   7   4  16      105.94      108.15     15.31 o 
   8   4  16      219.29      194.89     23.36 o 
   9   4  16        0.09       -7.34      9.55 o 
  10   4  16       39.16       34.63     13.35 o 
  11   4  16      126.43      127.58     17.49 o 
  12   4  16       64.95       51.40     15.85 o 
   1   5  16     1457.52     1608.79     48.68 o 
   2   5  16      620.68      655.71     49.43 o 
   3   5  16      206.07      253.44     35.06 o 
   4   5  16      801.31      861.58     87.69 o 
   5   5  16      219.25      200.14     26.86 o 
   6   5  16      466.25      533.52     38.69 o 
   7   5  16        8.41        1.32     16.58 o 
   8   5  16       83.55      107.34     31.60 o 
   9   5  16       71.75      103.77     24.30 o 
  10   5  16       24.27       14.96     27.29 o 
   0   6  16       91.01       68.30     30.60 o 
   1   6  16      128.83       82.17     21.71 o 
   2   6  16        1.15        1.95     16.52 o 
   3   6  16      278.89      287.17     32.14 o 
   4   6  16       37.85       64.77     21.89 o 
   5   6  16       24.02       13.16     19.60 o 
   6   6  16      108.76       85.83     24.17 o 
   7   6  16       97.45       68.87     20.20 o 
   8   6  16       54.14       67.64     23.75 o 
   1   7  16      830.78      805.11     61.45 o 
   2   7  16       69.24       71.27     23.14 o 
   3   7  16       20.17       18.53     20.49 o 
   4   7  16       99.67       81.01     35.12 o 
   5   7  16       32.36       32.44     20.87 o 
   1   0  17      110.88       83.18      9.41 o 
   2   0  17      604.75      512.00     18.54 o 
   3   0  17      370.36      357.97     16.48 o 
   4   0  17     1113.69     1175.20     36.80 o 
   5   0  17       90.66      110.01     13.53 o 
   6   0  17        3.33       21.41     12.68 o 
   7   0  17     1204.05     1170.29     39.35 o 
   8   0  17      106.86       97.50     17.84 o 
   9   0  17      343.07      345.13     37.76 o 
  10   0  17       13.98       23.20     14.94 o 
  11   0  17       82.41       77.28     26.98 o 
  12   0  17       16.33       11.80     17.49 o 
  13   0  17       19.72       25.68     18.96 o 
   0   1  17      698.56      706.09     18.98 o 
   1   1  17      157.86      155.75      8.49 o 
   2   1  17      980.76     1017.90     17.71 o 
   3   1  17       30.07       52.64      7.19 o 
   4   1  17      530.92      538.35     14.68 o 
   5   1  17     4036.60     3966.53     46.20 o 
   6   1  17      586.85      540.64     17.73 o 
   7   1  17      489.13      516.73     19.50 o 
   8   1  17      238.81      234.63     15.41 o 
   9   1  17       19.75       34.96     13.76 o 
  10   1  17      219.03      262.23     22.72 o 
  11   1  17        1.37       15.18     14.41 o 
  12   1  17        2.85        7.58     17.47 o 
  13   1  17       34.48        1.60     21.53 o 
   1   2  17     3214.83     3109.19     41.60 o 
   2   2  17      910.26      835.56     18.47 o 
   3   2  17     1269.45     1251.48     22.54 o 
   4   2  17      229.41      246.43     13.47 o 
   5   2  17        0.26        4.38      7.70 o 
   6   2  17      100.12      103.00     11.07 o 
   7   2  17     1405.14     1415.62     30.24 o 
   8   2  17      316.10      275.94     17.07 o 
   9   2  17     1009.72      943.66     28.04 o 
  10   2  17       24.63       35.61     11.65 o 
  11   2  17      232.41      246.56     20.03 o 
  12   2  17        8.43       -7.96     11.76 o 
  13   2  17       36.15       13.70     17.97 o 
   0   3  17       10.23      -12.40     15.02 o 
   1   3  17       25.95       39.49      7.64 o 
   2   3  17      806.42      790.47     19.54 o 
   3   3  17       96.26       91.05      9.38 o 
   4   3  17     1605.30     1486.21     38.99 o 
   5   3  17     2669.11     2600.10     45.49 o 
   6   3  17      261.16      276.03     20.40 o 
   7   3  17      460.66      448.35     20.43 o 
   8   3  17       22.20       20.47     11.06 o 
   9   3  17        8.89        1.64     11.68 o 
  10   3  17      243.83      228.65     20.59 o 
  11   3  17        1.16      -12.88     13.44 o 
  12   3  17        5.53      -15.60     15.60 o 
   1   4  17      575.43      597.25     29.36 o 
   2   4  17      119.40       93.18     22.60 o 
   3   4  17      322.53      359.54     30.33 o 
   4   4  17      152.33      165.52     24.02 o 
   5   4  17       20.77       25.93     16.07 o 
   6   4  17       40.90       43.69     14.58 o 
   7   4  17      817.51      797.95     29.08 o 
   8   4  17       73.05       34.50     12.71 o 
   9   4  17      374.47      393.84     19.12 o 
  10   4  17        1.74       -9.19     11.25 o 
  11   4  17       76.63      111.48     16.92 o 
   0   5  17      183.06      264.85     34.12 o 
   1   5  17       29.97       41.61     17.96 o 
   2   5  17      291.11      256.82     28.55 o 
   3   5  17      137.24      171.62     26.63 o 
   4   5  17      154.29      169.46     38.58 o 
   5   5  17     1288.51     1266.41    145.09 o 
   6   5  17      165.32      211.89     27.91 o 
   7   5  17       87.35      121.20     24.64 o 
   8   5  17      134.56      132.38     35.05 o 
   9   5  17        4.01       -9.85     18.24 o 
  10   5  17       55.28       72.07     48.95 o 
   1   6  17      191.95      213.13     56.32 o 
   2   6  17        2.09      -14.60     25.08 o 
   3   6  17       83.14      120.38     25.53 o 
   4   6  17       76.82       65.26     22.86 o 
   5   6  17        4.05        7.31     18.94 o 
   6   6  17        6.51       -4.26     18.55 o 
   7   6  17      173.69      183.70     25.61 o 
   8   6  17       27.49       44.95     22.97 o 
   0   7  17       42.83       51.67     40.79 o 
   1   7  17       19.79       35.21     27.83 o 
   2   7  17      201.88      165.12     29.54 o 
   3   7  17       11.55       -1.03     19.25 o 
   4   7  17      135.53      151.37     31.63 o 
   5   7  17      197.83      280.12     63.91 o 
   0   0  18       63.47       78.58     13.22 o 
   1   0  18     1677.54     1478.02     28.20 o 
   2   0  18     7345.14     6771.08     84.14 o 
   3   0  18     3887.82     3733.44     55.63 o 
   4   0  18     2406.17     2395.21     48.09 o 
   5   0  18     2992.55     2974.73     57.51 o 
   6   0  18      295.88      276.66     30.30 o 
   7   0  18      966.94     1009.26     38.20 o 
   8   0  18        3.77       -3.57     13.10 o 
   9   0  18       74.57       88.88     18.30 o 
  10   0  18       43.31       49.11     17.32 o 
  11   0  18        6.79       -0.58     15.49 o 
  12   0  18       13.88       22.74     16.74 o 
  13   0  18      158.20      173.87     25.88 o 
   1   1  18       19.70       10.58      5.41 o 
   2   1  18       17.82       24.33      6.16 o 
   3   1  18      813.84      868.24     18.30 o 
   4   1  18      540.31      561.81     15.52 o 
   5   1  18       56.03       52.67      8.31 o 
   6   1  18      222.49      247.62     12.89 o 
   7   1  18      988.26      940.29     25.66 o 
   8   1  18      390.16      365.88     18.24 o 
   9   1  18       65.06       37.70     12.43 o 
  10   1  18        9.25        8.33     11.53 o 
  11   1  18      280.76      280.72     24.82 o 
  12   1  18       20.46        2.92     15.08 o 
  13   1  18       23.33       -1.22     14.96 o 
   0   2  18       12.67       18.53     10.03 o 
   1   2  18      106.38      127.28     10.73 o 
   2   2  18     3823.23     3823.28     44.74 o 
   3   2  18      230.90      247.88     12.04 o 
   4   2  18     1372.52     1327.08     28.14 o 
   5   2  18     1107.42     1038.35     25.43 o 
   6   2  18       14.21       18.88      8.87 o 
   7   2  18      373.23      390.50     17.72 o 
   8   2  18       38.39       26.32     11.55 o 
   9   2  18       46.01       50.27     11.92 o 
  10   2  18       68.05       46.81     12.48 o 
  11   2  18        1.86       -9.02     10.67 o 
  12   2  18        1.06       -3.22     13.59 o 
   1   3  18       30.80       28.39      7.60 o 
   2   3  18        7.81        3.64      6.91 o 
   3   3  18      927.09      918.05     25.41 o 
   4   3  18       47.95       64.75      8.96 o 
   5   3  18        0.02       -6.53      8.69 o 
   6   3  18       85.35       83.76     12.28 o 
   7   3  18     1149.45     1115.06     30.97 o 
   8   3  18      191.57      184.72     16.95 o 
   9   3  18      105.84      138.98     18.18 o 
  10   3  18       11.31       -9.83     12.60 o 
  11   3  18       58.26       49.54     17.76 o 
  12   3  18        8.97       -2.96     16.01 o 
   0   4  18       18.79       -7.50     17.61 o 
   1   4  18      137.92      135.49     18.52 o 
   2   4  18     2100.17     2117.99     64.34 o 
   3   4  18      485.81      445.62     54.90 o 
   4   4  18     1151.96     1028.47     46.22 o 
   5   4  18     1041.58      934.27     41.41 o 
   6   4  18       19.79       13.90     11.78 o 
   7   4  18      386.04      388.35     22.58 o 
   8   4  18        6.51       18.58     13.00 o 
   9   4  18        0.84       -4.73     10.99 o 
  10   4  18       44.84       43.43     14.43 o 
  11   4  18        0.51       13.78     24.00 o 
   1   5  18        5.09      -15.34     15.34 o 
   2   5  18        5.84        5.94     17.48 o 
   3   5  18      115.96      104.25     22.77 o 
   4   5  18      135.42      114.46     24.07 o 
   5   5  18       25.04       55.30     20.41 o 
   6   5  18      104.37       79.66     23.67 o 
   7   5  18      213.20      238.34     30.69 o 
   8   5  18       90.49       85.65     23.36 o 
   9   5  18        6.10       -8.25     19.42 o 
   0   6  18       62.20        2.72     31.28 o 
   1   6  18       99.39       85.86     23.23 o 
   2   6  18     1037.19     1120.59     54.88 o 
   3   6  18      313.93      294.92     34.88 o 
   4   6  18      322.43      366.46     37.81 o 
   5   6  18      334.91      383.43     38.71 o 
   6   6  18       35.44       26.82     21.87 o 
   7   6  18      101.28       96.63     26.12 o 
   1   7  18       22.91       13.89     24.94 o 
   2   7  18        2.18       -8.61     19.63 o 
   3   7  18       97.80      127.05     30.27 o 
   1   0  19     1588.08     1548.82     41.56 o 
   2   0  19      231.06      224.05     14.92 o 
   3   0  19        1.64       10.14      8.91 o 
   4   0  19     3020.75     2943.18     49.14 o 
   5   0  19       27.73       38.34     11.78 o 
   6   0  19      327.99      365.92     31.38 o 
   7   0  19      273.31      233.65     31.79 o 
   8   0  19      244.06      238.00     23.53 o 
   9   0  19        1.60        6.05     15.85 o 
  10   0  19       85.85      116.32     21.32 o 
  11   0  19       29.24       20.56     16.58 o 
  12   0  19       15.36       30.78     18.80 o 
   0   1  19     1104.74     1144.96     28.58 o 
   1   1  19     1095.75     1101.38     18.52 o 
   2   1  19       79.42       77.42      7.84 o 
   3   1  19      129.44      134.72      9.64 o 
   4   1  19      143.56      160.01     10.58 o 
   5   1  19      195.60      166.79     11.30 o 
   6   1  19      529.15      629.12     22.55 o 
   7   1  19      244.85      245.05     16.32 o 
   8   1  19      848.24      813.21     25.51 o 
   9   1  19       23.29       38.75     16.66 o 
  10   1  19      277.01      255.17     20.01 o 
  11   1  19       51.60       41.36     13.69 o 
  12   1  19      196.74      217.05     20.17 o 
   1   2  19     3526.20     3409.01     45.96 o 
   2   2  19      112.60      108.35      9.71 o 
   3   2  19      444.03      415.04     14.75 o 
   4   2  19     2743.19     2696.41     45.25 o 
   5   2  19        3.51        0.53      8.31 o 
   6   2  19      720.25      737.03     22.69 o 
   7   2  19       69.53       64.00     12.11 o 
   8   2  19      222.00      268.59     17.77 o 
   9   2  19       73.64       85.09     13.75 o 
  10   2  19        0.20       -2.82     11.19 o 
  11   2  19        2.56        5.50     11.84 o 
  12   2  19        4.26       -3.29     12.78 o 
   0   3  19     1304.58     1264.47     72.47 o 
   1   3  19      651.62      621.78     19.14 o 
   2   3  19      298.17      326.31     21.28 o 
   3   3  19       53.11       45.10      9.20 o 
   4   3  19        0.31        2.49      7.60 o 
   5   3  19      209.28      207.24     15.66 o 
   6   3  19      483.69      507.63     23.16 o 
   7   3  19      116.60      132.64     15.01 o 
   8   3  19     1291.79     1225.88     37.73 o 
   9   3  19       37.32       40.18     14.47 o 
  10   3  19      319.82      322.03     37.49 o 
  11   3  19       13.93       -5.68     15.06 o 
   1   4  19     1224.01     1182.71     40.97 o 
   2   4  19       34.57       48.19     18.31 o 
   3   4  19       14.56        1.84     25.85 o 
   4   4  19     1777.42     1864.21     62.49 o 
   5   4  19        2.57       -2.20      9.67 o 
   6   4  19      524.71      519.85     24.27 o 
   7   4  19      104.53      113.61     15.67 o 
   8   4  19       82.43       83.48     20.02 o 
   9   4  19       15.99        5.99     14.42 o 
  10   4  19        0.20      -12.08     12.08 o 
   0   5  19      183.81      199.00     78.19 o 
   1   5  19      422.94      433.08     48.55 o 
   2   5  19       12.26       12.38     17.84 o 
   3   5  19      101.54      107.30     23.99 o 
   4   5  19       48.19       35.23     20.67 o 
   5   5  19       29.19       37.90     24.08 o 
   6   5  19      193.23      198.65     29.29 o 
   7   5  19      117.53       94.58     25.27 o 
   8   5  19      242.31      235.89     50.47 o 
   9   5  19        7.70       14.19     43.51 o 
   1   6  19      275.71      303.76     40.58 o 
   2   6  19        7.14       43.70     21.01 o 
   3   6  19       33.34        4.53     19.63 o 
   4   6  19      351.47      418.41     40.24 o 
   5   6  19       18.25       35.53     22.12 o 
   6   6  19       32.03       41.59     23.38 o 
   0   7  19      169.19      156.38     53.03 o 
   1   7  19       74.15       75.89     41.47 o 
   0   0  20     1616.28     1573.57     43.35 o 
   1   0  20      822.70      842.34     22.64 o 
   2   0  20      485.31      521.08     20.66 o 
   3   0  20       75.24       73.53     11.67 o 
   4   0  20       44.85       58.57     11.11 o 
   5   0  20       48.85       26.81     12.28 o 
   6   0  20      160.58      176.77     20.98 o 
   7   0  20        6.64       -2.72     13.51 o 
   8   0  20      288.65      240.80     24.70 o 
   9   0  20        3.97       11.27     16.12 o 
  10   0  20      239.89      200.40     25.06 o 
  11   0  20        0.12       30.16     17.62 o 
  12   0  20       32.51        9.11     18.33 o 
   1   1  20      453.59      446.51     12.90 o 
   2   1  20     1912.06     1822.84     24.89 o 
   3   1  20      255.52      237.82     11.85 o 
   4   1  20     2175.44     2060.42     32.15 o 
   5   1  20       67.31       51.81      9.22 o 
   6   1  20      944.55      968.75     26.40 o 
   7   1  20        8.57       -8.33      8.92 o 
   8   1  20      356.14      366.57     19.17 o 
   9   1  20      375.39      344.90     21.31 o 
  10   1  20      108.82       78.33     15.99 o 
  11   1  20       10.46       19.80     12.74 o 
  12   1  20      325.50      365.54     35.33 o 
   0   2  20     1676.25     1782.49     49.37 o 
   1   2  20     1109.62     1076.99     24.50 o 
   2   2  20      317.61      327.70     15.38 o 
   3   2  20      318.51      320.20     15.81 o 
   4   2  20       21.48       15.62      9.12 o 
   5   2  20        6.28       11.25      9.04 o 
   6   2  20      313.55      311.24     16.56 o 
   7   2  20      102.53      117.81     14.14 o 
   8   2  20      111.84      136.05     15.01 o 
   9   2  20        3.11       13.22     11.59 o 
  10   2  20      218.30      238.92     18.58 o 
  11   2  20        5.39        3.62     12.02 o 
   1   3  20       66.78       71.42      9.94 o 
   2   3  20      904.13      873.13     22.94 o 
   3   3  20      178.73      173.49     13.21 o 
   4   3  20      383.16      384.63     17.37 o 
   5   3  20        4.48        9.09      7.37 o 
   6   3  20      107.05      126.22     22.36 o 
   7   3  20       18.87       13.02     11.28 o 
   8   3  20      188.01      185.17     19.22 o 
   9   3  20      180.59      166.57     19.40 o 
  10   3  20       33.92       38.81     15.10 o 
  11   3  20       27.70      -15.30     16.10 o 
   0   4  20      739.88      851.10     52.24 o 
   1   4  20      249.24      243.33     23.58 o 
   2   4  20       62.03       42.53     18.90 o 
   3   4  20       26.26       13.58     16.77 o 
   4   4  20        3.66       31.25     17.65 o 
   5   4  20        3.85       -4.84     10.03 o 
   6   4  20      147.47      131.82     15.58 o 
   7   4  20       28.68       45.30     21.20 o 
   8   4  20       15.45       20.73     13.63 o 
   9   4  20        6.22       -2.49     14.91 o 
  10   4  20       69.39       99.11     25.92 o 
   1   5  20      102.35      101.32     23.28 o 
   2   5  20      615.20      592.45     45.41 o 
   3   5  20      199.52      209.95     29.99 o 
   4   5  20      643.89      639.30     44.27 o 
   5   5  20        1.91       20.86     19.65 o 
   6   5  20      366.28      381.77     42.71 o 
   7   5  20        0.27       15.52     20.48 o 
   8   5  20      179.69      180.71     30.39 o 
   0   6  20      473.72      679.91     82.95 o 
   1   6  20      173.32      165.90     40.11 o 
   2   6  20      119.24      106.12     26.16 o 
   3   6  20       46.71       31.89     21.40 o 
   4   6  20       16.40       10.56     21.68 o 
   5   6  20        6.85       14.90     22.66 o 
   1   0  21      284.47      277.44     22.84 o 
   2   0  21      300.49      294.22     17.11 o 
   3   0  21        3.08        4.56      9.24 o 
   4   0  21      431.35      499.52     21.54 o 
   5   0  21       83.77       96.07     14.68 o 
   6   0  21      982.94      948.65     32.84 o 
   7   0  21      210.09      234.02     24.34 o 
   8   0  21      186.24      152.09     21.65 o 
   9   0  21     1099.78     1177.47     68.94 o 
  10   0  21       11.31       24.21     17.84 o 
  11   0  21      185.97      230.70     48.61 o 
   0   1  21      243.02      224.28     16.10 o 
   1   1  21      847.58      882.98     17.67 o 
   2   1  21       99.40       96.79      8.48 o 
   3   1  21      364.82      356.63     14.70 o 
   4   1  21       91.62       92.31     10.95 o 
   5   1  21      177.48      184.62     12.62 o 
   6   1  21      630.78      676.96     23.35 o 
   7   1  21      586.09      649.01     23.79 o 
   8   1  21       16.70        5.48     11.14 o 
   9   1  21       27.31       48.32     12.51 o 
  10   1  21        2.56       -1.11     12.12 o 
  11   1  21        1.24        1.72     13.10 o 
   1   2  21      448.40      482.32     18.03 o 
   2   2  21      103.95      114.71     11.89 o 
   3   2  21      225.01      231.09     19.05 o 
   4   2  21      368.54      356.59     17.27 o 
   5   2  21      149.32      166.19     18.90 o 
   6   2  21      758.11      826.73     33.15 o 
   7   2  21       29.49       22.73     11.29 o 
   8   2  21       77.44       81.20     20.30 o 
   9   2  21      909.81     1019.78     44.19 o 
  10   2  21        7.89       10.09     13.81 o 
  11   2  21      218.06      204.33     20.43 o 
   0   3  21       65.36       49.28     13.89 o 
   1   3  21     1122.24     1125.03     26.84 o 
   2   3  21      570.17      547.56     20.95 o 
   3   3  21      651.60      644.35     22.47 o 
   4   3  21      104.75      115.41     12.28 o 
   5   3  21       51.15       47.08      9.34 o 
   6   3  21      636.94      634.78     25.21 o 
   7   3  21      369.36      451.78     23.56 o 
   8   3  21       71.85       89.53     18.84 o 
   9   3  21       48.91       53.39     17.86 o 
  10   3  21       45.38       60.13     16.75 o 
   1   4  21      291.31      303.17     38.45 o 
   2   4  21      400.27      345.80     32.41 o 
   3   4  21       69.49       89.82     22.11 o 
   4   4  21      397.02      401.24     34.76 o 
   5   4  21       94.81      106.48     24.17 o 
   6   4  21      413.76      442.16     26.30 o 
   7   4  21       54.35       41.32     14.23 o 
   8   4  21       85.36       60.89     18.15 o 
   9   4  21      496.30      578.66     56.34 o 
   0   5  21      160.93      187.65     51.67 o 
   1   5  21      137.00      136.89     38.89 o 
   2   5  21        4.19       15.49     17.71 o 
   3   5  21       70.63       74.19     26.14 o 
   4   5  21        5.58      -17.19     17.19 o 
   5   5  21       48.98       67.07     23.47 o 
   6   5  21      157.54      126.65     27.01 o 
   7   5  21      148.34      117.69     28.50 o 
   1   6  21       71.22       36.67     50.31 o 
   2   6  21        7.76        4.80     21.45 o 
   3   6  21        8.83       12.65     22.79 o 
   4   6  21       41.82       69.74     25.26 o 
   0   0  22        0.28       -6.88     13.12 o 
   1   0  22      299.39      310.91     18.03 o 
   2   0  22      219.59      247.99     16.90 o 
   3   0  22      629.27      674.68     24.65 o 
   4   0  22      106.84      107.19     13.49 o 
   5   0  22     1406.73     1302.59     59.31 o 
   6   0  22        7.09       -1.12     11.66 o 
   7   0  22      137.27      158.30     20.61 o 
   8   0  22       23.60       33.36     14.31 o 
   9   0  22       35.60       27.02     16.92 o 
  10   0  22        0.11       -9.04     16.55 o 
  11   0  22      160.02      188.83     26.37 o 
   1   1  22     2125.96     2040.05     27.64 o 
   2   1  22        2.58        6.94      6.79 o 
   3   1  22     1304.02     1353.37     23.72 o 
   4   1  22      142.08      170.15     12.47 o 
   5   1  22      385.20      377.22     16.31 o 
   6   1  22       13.16        7.55     10.16 o 
   7   1  22      192.76      164.68     16.22 o 
   8   1  22      238.12      251.88     17.82 o 
   9   1  22       13.98        1.94     11.00 o 
  10   1  22        8.68        5.59     13.21 o 
  11   1  22       45.80       71.83     23.55 o 
   0   2  22      220.36      211.75     22.16 o 
   1   2  22      310.74      285.51     15.24 o 
   2   2  22      459.58      407.56     17.46 o 
   3   2  22      244.55      268.09     16.07 o 
   4   2  22      689.72      715.84     23.58 o 
   5   2  22      772.15      751.41     24.65 o 
   6   2  22       27.41       32.15     11.24 o 
   7   2  22       73.08       68.23     13.50 o 
   8   2  22       15.84       13.60     11.56 o 
   9   2  22       23.93       19.46     20.49 o 
  10   2  22       19.21       16.48     12.97 o 
   1   3  22     1237.11     1250.66     28.72 o 
   2   3  22      637.38      607.24     26.44 o 
   3   3  22      644.49      597.40     22.25 o 
   4   3  22        0.08       -4.95      9.06 o 
   5   3  22      285.86      277.72     16.25 o 
   6   3  22        0.83        2.75     11.41 o 
   7   3  22       23.09       43.46     14.68 o 
   8   3  22      417.69      429.52     31.26 o 
   9   3  22        2.19       -8.65     13.36 o 
   0   4  22       99.40       54.92     24.78 o 
   1   4  22       69.07       37.20     23.19 o 
   2   4  22       63.34       49.74     20.19 o 
   3   4  22      284.31      282.70     31.38 o 
   4   4  22      123.12       65.87     21.77 o 
   5   4  22      412.19      392.44     36.53 o 
   6   4  22        0.05       -3.29     11.76 o 
   7   4  22       26.49       36.66     14.33 o 
   8   4  22        4.17       -9.26     14.80 o 
   1   5  22      651.61      767.67     46.50 o 
   2   5  22        0.91        4.43     19.82 o 
   3   5  22      366.60      401.16     38.20 o 
   4   5  22       77.12      124.72     27.19 o 
   5   5  22       89.49       88.43     24.72 o 
   6   5  22        5.80       19.31     21.87 o 
   0   6  22       19.60       51.67     42.15 o 
   1   6  22       63.43       24.33     50.31 o 
   2   6  22       90.39       64.94     25.38 o 
   1   0  23       79.11       70.89     19.70 o 
   2   0  23       83.89       95.29     13.29 o 
   3   0  23      171.24      160.06     15.57 o 
   4   0  23      668.99      669.45     25.62 o 
   5   0  23      834.49      813.06     31.12 o 
   6   0  23      167.51      180.42     19.16 o 
   7   0  23      237.39      245.83     21.70 o 
   8   0  23       28.70       -3.12     13.19 o 
   9   0  23      101.87      108.49     19.23 o 
  10   0  23      134.25      137.26     20.32 o 
   0   1  23        2.76       -7.26      9.62 o 
   1   1  23      174.67      170.34     12.27 o 
   2   1  23      274.95      260.81     12.66 o 
   3   1  23      494.68      521.95     20.26 o 
   4   1  23       91.05       61.66      9.62 o 
   5   1  23      614.93      657.94     24.94 o 
   6   1  23      310.43      283.10     18.06 o 
   7   1  23       12.16        6.93     10.79 o 
   8   1  23      115.31      126.68     15.13 o 
   9   1  23       88.28       76.87     14.23 o 
  10   1  23       37.20       13.81     13.91 o 
   1   2  23       95.16      101.27     12.02 o 
   2   2  23      256.91      237.71     15.25 o 
   3   2  23      174.09      180.53     14.47 o 
   4   2  23      532.73      574.21     22.25 o 
   5   2  23      380.25      353.65     18.82 o 
   6   2  23      145.44      138.31     15.81 o 
   7   2  23      921.96      845.34     43.74 o 
   8   2  23        1.80        2.12     12.11 o 
   9   2  23      265.15      314.34     23.55 o 
  10   2  23      106.68      123.30     17.23 o 
   0   3  23       43.20       54.73     14.92 o 
   1   3  23       11.59       -8.67      8.67 o 
   2   3  23        4.35       -1.94     11.48 o 
   3   3  23      243.07      262.73     17.22 o 
   4   3  23        0.94       11.38     10.02 o 
   5   3  23      986.61      906.14     36.49 o 
   6   3  23      109.38      108.75     15.64 o 
   7   3  23       40.96       31.52     14.92 o 
   8   3  23        5.84       11.88     13.77 o 
   9   3  23        0.98       19.37     17.08 o 
   1   4  23       27.50       13.45     18.96 o 
   2   4  23       54.66       73.25     23.68 o 
   3   4  23        1.40       15.06     18.57 o 
   4   4  23      162.43      217.97     29.99 o 
   5   4  23      365.41      346.60     35.99 o 
   6   4  23       25.21       40.40     13.82 o 
   7   4  23      354.10      362.80     38.86 o 
   0   5  23       15.73       17.68     35.36 o 
   1   5  23       89.01       68.72     25.15 o 
   2   5  23      173.63      207.21     30.44 o 
   3   5  23      182.83      252.76     33.23 o 
   4   5  23       41.10       27.87     22.66 o 
   5   5  23      152.87      141.40     28.96 o 
   0   0  24     2143.50     1917.80     53.08 o 
   1   0  24      413.14      397.80     35.43 o 
   2   0  24     1257.76     1242.04     33.69 o 
   3   0  24      173.39      202.93     17.22 o 
   4   0  24       21.88       19.97     17.79 o 
   5   0  24       17.88       19.98     13.01 o 
   6   0  24        4.00       -6.85     12.54 o 
   7   0  24      110.81      140.00     27.07 o 
   8   0  24       11.46       -2.72     14.35 o 
   9   0  24       67.36      110.99     20.61 o 
  10   0  24       10.32       12.24     15.96 o 
   1   1  24     1767.52     1798.43     31.05 o 
   2   1  24      242.20      227.99     12.60 o 
   3   1  24       94.28       80.08     10.48 o 
   4   1  24      294.93      298.29     14.47 o 
   5   1  24      356.73      393.63     17.15 o 
   6   1  24      234.15      211.64     20.14 o 
   7   1  24       64.82      110.98     14.63 o 
   8   1  24       22.52        6.62     11.58 o 
   9   1  24       81.53       58.68     18.35 o 
   0   2  24      523.33      542.05     32.02 o 
   1   2  24       12.99        3.22      9.06 o 
   2   2  24      940.80      967.02     28.16 o 
   3   2  24       54.10       32.98     12.34 o 
   4   2  24      374.58      393.83     24.02 o 
   5   2  24      140.26      156.00     23.05 o 
   6   2  24        0.78        5.08     11.47 o 
   7   2  24        0.40       -1.14     11.31 o 
   8   2  24       13.40       24.43     12.92 o 
   9   2  24        0.98        6.44     12.69 o 
   1   3  24      728.68      767.34     29.14 o 
   2   3  24       83.42       89.29     13.52 o 
   3   3  24      179.19      169.23     15.50 o 
   4   3  24      529.31      545.98     48.21 o 
   5   3  24      350.64      314.02     25.02 o 
   6   3  24      578.88      615.52     44.75 o 
   7   3  24       36.08       44.26     15.31 o 
   8   3  24       21.56       49.73     18.28 o 
   0   4  24      674.38      571.12     72.07 o 
   1   4  24       50.10       40.09     21.65 o 
   2   4  24      565.43      567.10     42.96 o 
   3   4  24        0.41       -2.90     18.81 o 
   4   4  24      119.95      133.98     26.96 o 
   5   4  24       32.94       73.92     23.36 o 
   6   4  24        0.32        8.16     19.93 o 
   1   5  24      464.59      532.72     72.07 o 
   2   5  24      106.53      165.51     45.10 o 
   3   5  24       12.97       -6.14     20.11 o 
   4   5  24       97.60       58.47     46.23 o 
   1   0  25     1563.33     1491.14     38.56 o 
   2   0  25     1409.82     1406.53     36.56 o 
   3   0  25       98.45       93.20     14.81 o 
   4   0  25      156.45      188.83     19.51 o 
   5   0  25        1.77      -10.83     12.34 o 
   6   0  25       64.24       58.31     15.63 o 
   7   0  25        0.82       13.63     14.58 o 
   8   0  25      546.58      630.73     32.08 o 
   9   0  25       15.48       -7.19     15.07 o 
   0   1  25      526.79      580.24     25.16 o 
   1   1  25       13.47       18.64      8.18 o 
   2   1  25        2.85        8.92      7.84 o 
   3   1  25      106.48      106.77     11.25 o 
   4   1  25      218.03      218.43     13.64 o 
   5   1  25       26.49       26.60      9.73 o 
   6   1  25       16.23       -1.19      9.77 o 
   7   1  25       13.88        2.48     10.58 o 
   8   1  25      322.14      339.47     21.34 o 
   9   1  25        1.35       17.90     13.17 o 
   1   2  25       52.36       45.70     10.79 o 
   2   2  25      609.00      570.24     26.63 o 
   3   2  25        5.36        4.24     12.01 o 
   4   2  25      231.79      242.16     18.65 o 
   5   2  25       18.94       21.12     11.09 o 
   6   2  25      167.17      181.86     17.92 o 
   7   2  25        7.16        0.78     12.23 o 
   8   2  25      258.28      306.02     25.98 o 
   0   3  25      105.06       87.31     17.96 o 
   1   3  25        2.70        4.39     10.89 o 
   2   3  25        6.15       -5.42     10.40 o 
   3   3  25        1.48       -6.45     10.57 o 
   4   3  25       95.94       93.91     13.36 o 
   5   3  25       37.24       26.85     15.08 o 
   6   3  25       39.23       72.30     21.58 o 
   7   3  25        0.17       -1.66     14.12 o 
   1   4  25      207.43      237.00     52.98 o 
   2   4  25      414.92      501.86     40.53 o 
   3   4  25       46.42       43.81     20.67 o 
   4   4  25       77.52       72.07     24.03 o 
   5   4  25       13.79       16.84     28.40 o 
   0   5  25      260.00      270.60     62.55 o 
   0   0  26     1190.06     1219.34     56.19 o 
   1   0  26      154.41      205.56     18.42 o 
   2   0  26      903.39      978.46     31.55 o 
   3   0  26       67.98       63.77     13.90 o 
   4   0  26       49.74       44.78     14.50 o 
   5   0  26       13.00        4.83     13.72 o 
   6   0  26       50.91       33.00     15.60 o 
   7   0  26       66.86       31.36     16.88 o 
   8   0  26        2.80        8.76     15.55 o 
   1   1  26      379.70      377.89     16.59 o 
   2   1  26        4.60        4.83      7.88 o 
   3   1  26        7.75        5.35      8.65 o 
   4   1  26      151.23      167.46     13.15 o 
   5   1  26      120.53      108.49     12.42 o 
   6   1  26       75.44       81.82     13.32 o 
   7   1  26       12.57       18.67     11.45 o 
   8   1  26        6.26       12.36     11.76 o 
   0   2  26     1228.29     1396.02     50.02 o 
   1   2  26      156.41      179.04     19.17 o 
   2   2  26      969.64     1061.53     72.42 o 
   3   2  26      328.48      382.74     33.10 o 
   4   2  26       51.34       19.86     11.35 o 
   5   2  26      277.07      329.22     27.35 o 
   6   2  26       61.40       55.41     14.59 o 
   7   2  26      361.89      360.48     22.80 o 
   1   3  26      232.75      235.34     18.19 o 
   2   3  26       12.70       12.16     11.48 o 
   3   3  26        2.08        9.91     11.19 o 
   4   3  26       92.72       95.00     13.91 o 
   5   3  26       94.63      112.97     27.67 o 
   6   3  26       11.89       28.37     19.59 o 
   0   4  26      536.84      546.65     74.79 o 
   1   4  26      114.01       99.81     26.12 o 
   2   4  26      421.54      518.48     77.98 o 
   3   4  26      139.29      152.26     29.48 o 
   1   0  27      931.93      912.07     31.60 o 
   2   0  27        0.73        1.19     11.68 o 
   3   0  27      627.19      614.22     30.50 o 
   4   0  27      259.76      237.76     22.50 o 
   5   0  27       36.66       51.87     18.06 o 
   6   0  27       33.47       30.20     15.76 o 
   7   0  27      541.67      618.31     32.41 o 
   0   1  27      887.00      923.25     34.43 o 
   1   1  27       24.71       13.79      9.08 o 
   2   1  27      422.07      440.84     24.77 o 
   3   1  27      123.63       99.78     11.66 o 
   4   1  27        9.20        3.09      9.56 o 
   5   1  27      144.77      144.83     16.13 o 
   6   1  27       98.05      120.05     17.23 o 
   7   1  27        9.48       -9.41     10.93 o 
   1   2  27      164.63      186.16     18.02 o 
   2   2  27        0.46      -11.19     11.19 o 
   3   2  27      215.71      240.70     20.47 o 
   4   2  27      198.68      205.66     20.36 o 
   5   2  27       66.01       47.62     13.31 o 
   6   2  27        0.07       -3.26     13.03 o 
   0   3  27      341.19      337.90     31.66 o 
   1   3  27       18.16        1.69     11.73 o 
   2   3  27      147.63      166.10     16.60 o 
   3   3  27      104.62       95.60     24.57 o 
   4   3  27        1.01      -14.21     14.21 o 
   0   0  28      191.25      187.76     31.34 o 
   1   0  28        7.25        1.10     12.20 o 
   2   0  28        1.01       18.25     12.94 o 
   3   0  28        1.90       16.85     14.61 o 
   4   0  28       10.82        6.11     14.05 o 
   5   0  28       76.25      112.24     21.60 o 
   1   1  28      722.19      690.65     21.96 o 
   2   1  28        6.60       -3.38      9.70 o 
   3   1  28      313.69      394.69     23.04 o 
   4   1  28      586.78      620.85     22.33 o 
   5   1  28        5.50        4.93     10.64 o 
   0   2  28      265.76      294.52     33.20 o 
   1   2  28        7.14       -5.37     11.08 o 
   2   2  28       10.87       -4.60     13.11 o 
   3   2  28       43.20       34.88     13.93 o 
   4   2  28        0.98        1.48     13.16 o 
   1   3  28      511.91      532.49     24.76 o 
   2   3  28       89.05       69.40     14.23 o 
   1   0  29       42.88       23.79     15.84 o 
   2   0  29       13.31        8.64     13.56 o 
   3   0  29      182.14      157.23     20.12 o 
   4   0  29      160.73      143.59     20.82 o 
   0   1  29      516.39      495.99     33.76 o 
   1   1  29      230.25      211.90     17.51 o 
   2   1  29      401.27      398.01     19.52 o 
   3   1  29       89.45      106.15     13.68 o 
   1   2  29      107.06      104.94     16.96 o 
   2   2  29        1.47       -9.42     13.09 o 
                                                 
